# Supplementary material for: TrAnnoScope: A Modular Snakemake Pipeline for Full-Length Transcriptome Analysis and Functional Annotation
Source: Genes (Basel). 2024 Nov 29;15(12):1547. doi: 10.3390/genes15121547 (PMC11727683; doi:10.3390/genes15121547)
Supplement: Supplementary file 1 [file genes-15-01547-s001.zip]

Archive with 7 entries (5 files):
- genes-3328937-supplementary/
- genes-3328937-supplementary/Supplementary File S1.pdf
- genes-3328937-supplementary/Supplementary File S2.xlsx
- genes-3328937-supplementary/Supplementary File S3/
- genes-3328937-supplementary/Supplementary File S3/config.yaml
- genes-3328937-supplementary/Supplementary File S3/Supplementary File S3.pdf
- genes-3328937-supplementary/Supplementary File S4.xlsx
