# Supplementary material for: TrAnnoScope: A Modular Snakemake Pipeline for Full-Length Transcriptome Analysis and Functional Annotation
Source: Genes (Basel). 2024 Nov 29;15(12):1547. doi: 10.3390/genes15121547 (PMC11727683; doi:10.3390/genes15121547)
Supplement: Supplementary file 1 [file genes-15-01547-s001.zip › genes-3328937-supplementary/Supplementary File S3/config.yaml]

# Project name, it will be used for output directory name Usage: output_{PROJECT}
PROJECT: "zebrafinch_full"

# ============================== Sub-workflow input definition ===============================

# Paths to preprocessed long reads, clean short reads, clean long reads, input for classification and annotation
preprocessed_long_reads: ""         # Directory containing preprocessed long reads, should be <sample>.clustered.fasta  
clean_short_reads: ""               # Directory containing clean short reads, should be <sample>_<fr>.*.fq.gz  
clean_long_reads: ""                # Directory containing clean long reads, should be <sample>.clean.fasta        
input_for_classification: ""        # Directory containing input files for classification, should be <sample>.clean.corrected.fasta if you proceed error-correction otherwise <sample>.clean.fasta 
input_for_annotation:
  nucl: ""                          # Path to nucleotide file for annotation 
  prot: ""                          # Path to protein file for annotation    
input_for_quality: 
  nucl: ""                         # Path to nucleotide file for quality assessment 
  prot: ""                          # Path to protein file for quality assessment    
# ================== Shared parameters for some or all of the sub-workflows ==================

# Paths to sequencing data
RNASEQ_INDIR: "data/full_data/illumina" # Directory containing Illumina RNA-Seq data, format: <sample>_<fr>.fq.gz (e.g., brain0_1.fq.gz and brain1_2.fq.gz)
ISOSEQ_INDIR: "data/full_data/pacbio" # Directory containing PacBio Iso-Seq data

# Sequencing type for Illumina Reads
END: "PE"  # "PE" (Paired-End) or "SE" (Single-End)

# ================== Configuration for Quality Control of SR ==================

# FastQC parameters
fastqc:
  threads: 4    # Cores
  memory: 4000  # Memory in MB

# ================== Configuration for filtering and trimming of SR ==================

# FastQ Screen parameters for screening libraries against different organisms
fastqscreen:  
  threads: 8    # Cores
  memory: 8000  # Memory in MB
  # config file for fastqscreen - install genomes with precheck before
  conf: "resources/fastqscreen/fastq_screen.conf"  # Configuration file for FastQ Screen. You can install it with the precheck.py script. It will be in the resources/fastqscreen directory. 

# Fastp parameters for trimming sequences
fastp:
  threads: 8      # Cores
  memory: 8000    # Memory in MB
  adapter: "resources/short_reads_adapters.fa"  # Adapter file 
  parameters: "-r --cut_window_size 4 --cut_mean_quality 15 --correction -l 20" # Trimming parameters, -l is minimun allowed length

# ================== Configuration for Processing LR ==================

# Primer file for ISOSEQ3
primers: "resources/pacbio_adapter.fasta"

# Parameters for processing subreads to circular consensus sequences (CCS)
subreads2ccs:
  min_passes: 3   # Minimum number of passes each read
  min_rq: 0.99    # Minimum quality -> choose 0.99 for HQ reads
  threads: 8      # Number of cores  
  memory: "8000"  # Memory in MB

# Parameters for converting CCS to full-length sequences
ccs2fl: 
  threads: 8      # Number of cores
  parameters: "--peek-guess" # it chooses one between the primer pairs. 
  memory: "8000" # Memory in MB

# Parameters for converting full-length sequences to full-length non-chimeric (FLNC) sequences
fl2flnc:
  threads: 8      # cores
  memory: "8000"  # Memory in MB

# Parameters for clustering FLNC sequences
flnc2cluster:
  threads: 8      # Cores
  cluster_type: "cluster2" # Options: "cluster" (strict) or "cluster2" (faster)
  memory: "8000"  # Memory in MB
  parameters: "" # for cluster2, see flnc2cluster rule in preprocessing_LR.smk for more details 

#isoseq3 cluster ${FLNC}/${sample}/${sample}.flnc.fofn ${sample}/${sample}.clustered.bam -j 8 --use-qvs
#isoseq3 cluster2 ${FLNC}/${sample}/${sample}.flnc.fofn ${sample}/${sample}.clustered2.bam -j 8 --singletons

# ================== Configuration for Contamination Removal ==================

# BUSCO parameters for contamination assessment, ALSO FOR QUALITY ASSESSMENT
busco:
  threads: 8                                # Number of cores
  memory:  "8000"                           # Memory in MB
  lineage: "vertebrata_odb10"               # Example: vertebrata_odb10 BUSCO lineage dataset, if you want auto-lineage, leave blank as "".
  data_path: "resources/busco_downloads"    # if you used precheck.py and download busco dataset, you do not have to change this.

# Bowtie2 parameters for read alignment
bowtie2:
  indexing_threads: 4
  indexing_memory: "8000"                 # Memory in MB 
  mapping_threads: 8
  mapping_memory: "8000"                 # Memory in MB
  mapping_parameters: "--no-unal -k 20"  # Mapping parameters

# BLASTn parameters for sequence alignment
blastn: 
  split_size: 2000   # Number of sequences per split file
  threads: 4        # Cores
  memory: "4000"    # Memory in MB
  outfmt6: "6 qseqid staxids bitscore std qcovs qcovhsp stitle" # Output format
  database: "/path/to/nt" # Path to NT database
  params: "-evalue 1e-25  -max_target_seqs 1 -max_hsps 1" # BLAST parameters for contamination check

# BlobTools parameters for contamination assessment and removal
blobtools:
  taxdir: "resources/taxdump"   # Path to taxdump directory. If you download the taxdump folder with precheck.py, you can keep this path.
  threads: 8                    # Number of cores
  memory: "12000"               # Memory in MB
  plot_extension: "png"         # Output plot format (png or svg)

# BlobTools filter parameters for taxa removal
blobtools_filter:
  bestsumorder_phylum:   # It will keep the taxa name below, and exclude the rest. 
    - Chordata           # example, choose the phylum, you want to keep. 
    - no-hit    

# Extra parameters for contamination removal
MT_removal: "yes"                 # Mitochondrial removal ("yes" or "no") keys using for removal: "mitochondrial", "mitochondrion"
organism: "Taeniopygia guttata"   # Organism of interest, using together with MT_removal to remove mitochondrial fragments
rRNA_removal: "yes"               # rRNA removal ("yes" or "no") keys using for removal: "rRNA,|, rRNA"

# ================== Configuration for Error Correction by Illumina Reads ==================

error_correction:
  proceed: "yes" # or "no"
  threads: 8
  memory: "12000"   # for large files, bwt needs high memory

# FMLRC parameters for error correction
fmlrc_parameters: ""

# ================== Configuration for Classification ==================

# CD-HIT-EST is an optional rule! - for sequence clustering 
cd-hit-est:
  proceed: "yes"      # Do you want to proceed cd-hit-est before evidential gene! ("yes" or "no")
  threads: 8          # number of cores
  memory: 8000        # memory in Mb
  similarity: "0.95"
  extra_parameters: "-G 0 -aL 0.00 -aS 0.99 -AS 30"

# EvidentialGene parameters for transcript classification 
evigene:
  threads: 8                        # number of cores
  memory: "8000"                    # memory in MB
  min_aa: "100"                     # minimum amino acid length
  extra: "-pHeterozygosity=2 -ablastab=blastp_table"   # additional parameters

# ================== Configuration for Annotation ==================

# Register file path for Signalp6 and Tmhmmv2
# you can download it from https://services.healthtech.dtu.dk/
signalp6_register: "resources/signalp6/signalp-6.0h.fast.tar.gz"  # If you followed instructions in the precheck.py, keep this path
tmhmmv2_register: "resources/tmhmm2/tmhmm-2.0c.Linux.tar.gz"      # Same here!

# Trinotate parameters for transcriptome annotation
trinotate:
  path: "resources/Trinotate-Trinotate-v4.0.2"          # Default folder path if you used precheck.py
  trinotate_data_dir: "resources/TRINOTATE_DATA_DIR"    # Directory containing Trinotate data
  split_size: 2000                                      # Number of sequences per split file
  outfmt: "6 qseqid sseqid pident length mismatch gapopen qstart qend sstart send evalue bitscore stitle"   # Output format of homology search file, you need stitle for SPECIES PLOT
  e-value: "1e-5"                                       # e-value threshold for homology search 
  nr_path: "/path/to/nr.dmnd" # path for dimaond index of NR database
  nt_path: "/path/to/nt" # path for NT index files 

# Possible databases for annotation

parallel_run:
  threads: 4
  memory: "8000"   # Eggnog mapper and NR blastx/blastp uses high memory with diamond!

database_run:
  - swissprot_blastx
  - swissprot_blastp
  - pfam
  - signalp6            # make sure to register first
  - tmhmmv2             # make sure to register first
  - eggnog_mapper
  - infernal
  - nr_blastx           # Define your NR diamond index folder
  - nr_blastp           # Define your NR diamond index folder
  - nt                  # Define your NT DB

# file format for plots
format: "pdf" # OPTIONS: pdf or svg

# ================== Configuration for Quality Assessment ==================

# Summarize contigs 
nanoplot:
  memory: 4000    # Memory in Mb
  threads: 4      # cores 

# BUSCO parameters were previously defined at contamination_removal part!

# SwissProt/UniProt paths for diamond index of database
  # for swissprot path, if you run annotation smk, leave BLANK, you already have swissprot.dmnd file in the data/TRINOTATE_DATA_DIR folder,
  # otherwise you have to define your own index file.
swissprot:
  fasta: ""       # Path to SwissProt fasta file, Leave blank if you run ANNOTATION.SMK previously.
  diamond: ""     # Path to diamond index of SwissProt fasta file, Leave blank if you run ANNOTATION.SMK previously.

# if you test your transcriptome with closely related organism
custom_db:
  fasta: ""       # Path to custom fasta file 
  diamond: ""     # Path to custom diamond index of fasta file

# Diamond parameters for homology search - will be used to find closely similar sequences against Swissprot or custom database
diamond:
  memory: 8000    # Memory in MB
  threads: 8      # number of cores
  outfmt: "6 qseqid sseqid pident length mismatch gapopen qstart qend sstart send evalue bitscore stitle qcovhsp"
  extra_parameters: "--max-target-seqs 1 --max-hsps 1 --evalue 1e-20"


# ================== END OF THE CONFIG FILE ==================
