# Supplementary material for: TrAnnoScope: A Modular Snakemake Pipeline for Full-Length Transcriptome Analysis and Functional Annotation
Source: Genes (Basel). 2024 Nov 29;15(12):1547. doi: 10.3390/genes15121547 (PMC11727683; doi:10.3390/genes15121547)
Supplement: Supplementary file 1 [file genes-15-01547-s001.zip › genes-3328937-supplementary/Supplementary File S4.xlsx]

## Sheet: Sheet 1
gene_id	transcript_id	prot_id	prot_coords	NT_BLASTN	sprot_Top_BLASTX_hit	sprot_Top_BLASTP_hit	NR_BLASTX	NR_BLASTP	EggNM.Description	EggNM.Preferred_name	Pfam	EggNM.PFAMs	SignalP	TmHMM	infernal	gene_ontology_BLASTX	gene_ontology_BLASTP	gene_ontology_Pfam	EggNM.GOs	EggNM.eggNOG_OGs	EggNM.COG_category	EggNM.KEGG_ko	EggNM.KEGG_Pathway	EggNM.KEGG_Module	EggNM.KEGG_Reaction	EggNM.KEGG_rclass	EggNM.BRITE	EggNM.KEGG_TC	EggNM.BiGG_Reaction	eggnog	Kegg	EggNM.seed_ortholog	EggNM.evalue	EggNM.score	EggNM.max_annot_lvl	EggNM.EC	EggNM.CAZy	transcript	peptide	gene_zebrafinch_genome
NonamEVm000001	NonamEVm000001t1	NonamEVm000001t1.p1	132-11111[+]	gi|2043871990|ref|XM_030275000.3|^gi|2043871990|ref|XM_030275000.3|^Q:1-11342,H:2882-14223^99.66%ID^E:0^PREDICTED: Taeniopygia guttata dynein cytoplasmic 1 heavy chain 1 (DYNC1H1), mRNA	DYHC1_MOUSE^DYHC1_MOUSE^Q:3-11108,H:941-4644^97.9%ID^E:0^RecName: Full=Cytoplasmic dynein 1 heavy chain 1;^Eukaryota; Metazoa; Chordata; Craniata; Vertebrata; Euteleostomi; Mammalia; Eutheria; Euarchontoglires; Glires; Rodentia; Myomorpha; Muroidea; Muridae; Murinae; Mus; Mus	DYHC1_MOUSE^DYHC1_MOUSE^Q:1-3659,H:984-4644^97.9%ID^E:0^RecName: Full=Cytoplasmic dynein 1 heavy chain 1;^Eukaryota; Metazoa; Chordata; Craniata; Vertebrata; Euteleostomi; Mammalia; Eutheria; Euarchontoglires; Glires; Rodentia; Myomorpha; Muroidea; Muridae; Murinae; Mus; Mus	XP_048162952.1^XP_048162952.1^Q:3-11108,H:948-4649^100%ID^E:0^.^.^XP_048162952.1 cytoplasmic dynein 1 heavy chain 1 [Corvus hawaiiensis]	XP_048162952.1^XP_048162952.1^Q:1-3659,H:991-4649^100%ID^E:0^.^.^XP_048162952.1 cytoplasmic dynein 1 heavy chain 1 [Corvus hawaiiensis]	1 heavy chain 1	DYNC1H1	PF08393.18^DHC_N2^NULL^337-734^E:4.1e-127`PF12774.12^AAA_6^NULL^881-1244^E:7.7e-128`PF07728.19^AAA_5^NULL^1233-1370^E:1.8e-14`PF17852.6^Dynein_AAA_lid^NULL^1437-1563^E:6.9e-24`PF12775.12^AAA_7^NULL^1574-1750^E:6.9e-39`PF07728.19^AAA_5^NULL^1603-1741^E:6.2e-06`PF22597.1^DYN_lid^NULL^1764-1856^E:7e-38`PF12780.12^AAA_8^NULL^1921-2199^E:6.3e-67`PF12777.12^MT^NULL^2214-2545^E:1.7e-40`PF12781.12^AAA_9^…	AAA_5,AAA_6,AAA_7,AAA_8,AAA_9,DHC_N1,DHC_N2,Dynein_heavy,MT	.	.	.	GO:0030424^cellular_component^axon`GO:1904115^cellular_component^axon cytoplasm`GO:0005858^cellular_component^axonemal dynein complex`GO:0005938^cellular_component^cell cortex`GO:0005813^cellular_component^centrosome`GO:0005737^cellular_component^cytoplasm`GO:0005868^cellular_component^cytoplasmic dynein complex`GO:0005881^cellular_component^cytoplasmic microtubule`GO:0030286^cellular_component^d…	GO:0030424^cellular_component^axon`GO:1904115^cellular_component^axon cytoplasm`GO:0005858^cellular_component^axonemal dynein complex`GO:0005938^cellular_component^cell cortex`GO:0005813^cellular_component^centrosome`GO:0005737^cellular_component^cytoplasm`GO:0005868^cellular_component^cytoplasmic dynein complex`GO:0005881^cellular_component^cytoplasmic microtubule`GO:0030286^cellular_component^d…	GO:0005524^molecular_function^ATP binding`GO:0016887^molecular_function^ATP hydrolysis activity`GO:0008569^molecular_function^minus-end-directed microtubule motor activity`GO:0007018^biological_process^microtubule-based movement`GO:0030286^cellular_component^dynein complex	GO:0000003,GO:0000086,GO:0000226,GO:0000278,GO:0000323,GO:0000775,GO:0000776,GO:0000902,GO:0000904,GO:0000922,GO:0001101,GO:0001667,GO:0001709,GO:0001738,GO:0001775,GO:0002009,GO:0002064,GO:0002065,GO:0002066,GO:0002177,GO:0002252,GO:0002263,GO:0002274,GO:0002275,GO:0002283,GO:0002366,GO:0002376,GO:0002443,GO:0002444,GO:0002446,GO:0002478,GO:0002495,GO:0002504,GO:0003002,GO:0003006,GO:0003341,GO:…	COG5245@1|root,KOG3595@2759|Eukaryota,38BS8@33154|Opisthokonta,3BHTB@33208|Metazoa,3CRDZ@33213|Bilateria,4882C@7711|Chordata,491PA@7742|Vertebrata,4GSSY@8782|Aves	Z	ko:K10413	ko04145,ko04962,ko05132,map04145,map04962,map05132	.	.	.	ko00000,ko00001,ko03036,ko04147,ko04812	.	.	.	KEGG:mmu:13424	181119.XP_005520180.1	0.0	7203.0	33208|Metazoa	.	.	.	.	DYNC1H1, LOC121470013
NonamEVm011043	NonamEVm011043t1	NonamEVm011043t1.p1	8010-8609[+]	gi|2390892620|emb|OX381638.1|^gi|2390892620|emb|OX381638.1|^Q:9047-11715,H:32490452-32493141^79.64%ID^E:0^Haliaeetus albicilla genome assembly, chromosome: 3	.	.	PKU39875.1^PKU39875.1^Q:4114-4551,H:72-222^48.3%ID^E:4.63e-30^.^.^PKU39875.1 hypothetical protein llap_9821 [Limosa lapponica baueri]	.	.	.	.	.	.	TMRs:PredHel=3^Topology=i27-49o69-91i159-181o	.	.	.	.	.	.	.	.	.	.	.	.	.	.	.	.	.	.	.	.	.	.	.	.	.	SNTG1
NonamEVm018256	NonamEVm018256t1	NonamEVm018256t1.p1	10-363[+]	gi|2390892620|emb|OX381638.1|^gi|2390892620|emb|OX381638.1|^Q:103-2771,H:32490452-32493141^79.64%ID^E:0^Haliaeetus albicilla genome assembly, chromosome: 3	.	.	.	.	.	.	.	.	.	TMRs:PredHel=2^Topology=o20-42i54-76o	.	.	.	.	.	.	.	.	.	.	.	.	.	.	.	.	.	.	.	.	.	.	.	.	.	SNTG1
NonamEVm000003	NonamEVm000003t1	NonamEVm000003t1.p1	49-9258[+]	gi|2043823157|ref|XM_030281390.3|^gi|2043823157|ref|XM_030281390.3|^Q:1-10512,H:12-10524^99.58%ID^E:0^PREDICTED: Taeniopygia guttata Dmx like 2 (DMXL2), transcript variant X1, mRNA	DMXL2_HUMAN^DMXL2_HUMAN^Q:49-9255,H:1-3036^81.1%ID^E:0^RecName: Full=DmX-like protein 2;^Eukaryota; Metazoa; Chordata; Craniata; Vertebrata; Euteleostomi; Mammalia; Eutheria; Euarchontoglires; Primates; Haplorrhini; Catarrhini; Hominidae; Homo	DMXL2_HUMAN^DMXL2_HUMAN^Q:1-3069,H:1-3036^81.1%ID^E:0^RecName: Full=DmX-like protein 2;^Eukaryota; Metazoa; Chordata; Craniata; Vertebrata; Euteleostomi; Mammalia; Eutheria; Euarchontoglires; Primates; Haplorrhini; Catarrhini; Hominidae; Homo	XP_030137250.3^XP_030137250.3^Q:49-9255,H:1-3069^99.7%ID^E:0^.^.^XP_030137250.3 dmX-like protein 2 isoform X1 [Taeniopygia guttata]	XP_030137250.3^XP_030137250.3^Q:1-3069,H:1-3069^99.7%ID^E:0^.^.^XP_030137250.3 dmX-like protein 2 isoform X1 [Taeniopygia guttata]	dmX-like protein 2	DMXL2	PF00400.37^WD40^NULL^169-204^E:0.0024`PF12234.13^Rav1p_C^NULL^1149-1385^E:8.1e-09`PF12234.13^Rav1p_C^NULL^1475-1910^E:2.3e-73`PF00400.37^WD40^NULL^2967-3002^E:1.3e-06	Rav1p_C,WD40	.	.	.	GO:0005615^cellular_component^extracellular space`GO:0098992^cellular_component^neuronal dense core vesicle`GO:0043291^cellular_component^RAVE complex`GO:0008021^cellular_component^synaptic vesicle`GO:0030672^cellular_component^synaptic vesicle membrane`GO:0031267^molecular_function^small GTPase binding`GO:0007035^biological_process^vacuolar acidification	GO:0005615^cellular_component^extracellular space`GO:0098992^cellular_component^neuronal dense core vesicle`GO:0043291^cellular_component^RAVE complex`GO:0008021^cellular_component^synaptic vesicle`GO:0030672^cellular_component^synaptic vesicle membrane`GO:0031267^molecular_function^small GTPase binding`GO:0007035^biological_process^vacuolar acidification	GO:0005515^molecular_function^protein binding	GO:0003674,GO:0005488,GO:0005515,GO:0005575,GO:0005622,GO:0005623,GO:0005737,GO:0006873,GO:0006885,GO:0007035,GO:0007275,GO:0007424,GO:0008021,GO:0008150,GO:0008593,GO:0009653,GO:0009966,GO:0009987,GO:0010646,GO:0012505,GO:0016043,GO:0017016,GO:0017137,GO:0019725,GO:0019899,GO:0022607,GO:0023051,GO:0030003,GO:0030004,GO:0030133,GO:0030641,GO:0031267,GO:0031410,GO:0031982,GO:0032501,GO:0032502,GO:…	KOG1064@1|root,KOG1064@2759|Eukaryota,38E6B@33154|Opisthokonta,3BAX9@33208|Metazoa,3CSDE@33213|Bilateria,484J0@7711|Chordata,491SR@7742|Vertebrata,4GSCA@8782|Aves	S	.	.	.	.	.	.	.	.	.	KEGG:hsa:23312	181119.XP_005521555.1	0.0	5880.0	33208|Metazoa	.	.	.	.	DMXL2, LOC116808784
NonamEVm018076	NonamEVm018076t1	NonamEVm018076t1.p1	10-363[+]	gi|1698049975|emb|LR606184.1|^gi|1698049975|emb|LR606184.1|^Q:169-2577,H:24462271-24464799^80.73%ID^E:0^Aquila chrysaetos chrysaetos genome assembly, chromosome: 4	.	.	RMC07026.1^RMC07026.1^Q:167-6,H:63-116^77.8%ID^E:2.86e-17^.^.^RMC07026.1 hypothetical protein DUI87_16479 [Hirundo rustica rustica]	RMC01172.1^RMC01172.1^Q:1-39,H:1-39^79.5%ID^E:2.45e-07^.^.^RMC01172.1 hypothetical protein DUI87_22263 [Hirundo rustica rustica]	.	.	.	.	.	.	.	.	.	.	.	.	.	.	.	.	.	.	.	.	.	.	.	.	.	.	.	.	.	.	.	STK3
NonamEVm000059	NonamEVm000059t1	NonamEVm000059t1.p1	6-6968[+]	gi|2043881232|ref|XM_030277612.3|^gi|2043881232|ref|XM_030277612.3|^Q:1-11281,H:1789-13091^99.06%ID^E:0^PREDICTED: Taeniopygia guttata neurobeachin like 1 (NBEAL1), transcript variant X3, mRNA	NBEL1_HUMAN^NBEL1_HUMAN^Q:3-6836,H:386-2663^77.9%ID^E:0^RecName: Full=Neurobeachin-like protein 1;^Eukaryota; Metazoa; Chordata; Craniata; Vertebrata; Euteleostomi; Mammalia; Eutheria; Euarchontoglires; Primates; Haplorrhini; Catarrhini; Hominidae; Homo	NBEL1_HUMAN^NBEL1_HUMAN^Q:1-2277,H:387-2663^77.9%ID^E:0^RecName: Full=Neurobeachin-like protein 1;^Eukaryota; Metazoa; Chordata; Craniata; Vertebrata; Euteleostomi; Mammalia; Eutheria; Euarchontoglires; Primates; Haplorrhini; Catarrhini; Hominidae; Homo	XP_030133472.3^XP_030133472.3^Q:3-6965,H:386-2706^99.7%ID^E:0^.^.^XP_030133472.3 neurobeachin-like protein 1 isoform X3 [Taeniopygia guttata]	XP_030133472.3^XP_030133472.3^Q:1-2320,H:387-2706^99.7%ID^E:0^.^.^XP_030133472.3 neurobeachin-like protein 1 isoform X3 [Taeniopygia guttata]	Neurobeachin-like	NBEAL1	PF15787.10^DUF4704^NULL^473-785^E:5.8e-35`PF16057.10^DUF4800^NULL^1195-1448^E:5e-127`PF14844.11^PH_BEACH^NULL^1509-1594^E:2.2e-23`PF02138.23^Beach^NULL^1619-1898^E:1.3e-126`PF20426.3^NBCH_WD40^NULL^1999-2274^E:6.6e-45`PF00400.37^WD40^NULL^2053-2082^E:3.1e-05`PF00400.37^WD40^NULL^2097-2132^E:3.4e-05	Beach,DUF4704,DUF4800,PH_BEACH,WD40	.	.	.	GO:0005829^cellular_component^cytosol`GO:0016020^cellular_component^membrane`GO:0019901^molecular_function^protein kinase binding`GO:0008104^biological_process^protein localization	GO:0005829^cellular_component^cytosol`GO:0016020^cellular_component^membrane`GO:0019901^molecular_function^protein kinase binding`GO:0008104^biological_process^protein localization	GO:0005515^molecular_function^protein binding	GO:0005575,GO:0005623,GO:0012505,GO:0044464	KOG1787@1|root,KOG1787@2759|Eukaryota,38D1H@33154|Opisthokonta,3BB6B@33208|Metazoa,3CRAP@33213|Bilateria,482AX@7711|Chordata,491IA@7742|Vertebrata,4GHVR@8782|Aves	U	.	.	.	.	.	.	.	.	.	KEGG:hsa:65065	181119.XP_005520071.1	0.0	4393.0	33208|Metazoa	.	.	.	.	NBEAL1
NonamEVm000262	NonamEVm000262t1	NonamEVm000262t1.p1	2304-7517[+]	gi|2043887460|ref|XM_012577742.4|^gi|2043887460|ref|XM_012577742.4|^Q:2-11451,H:165-11613^99.89%ID^E:0^PREDICTED: Taeniopygia guttata microtubule associated protein 1B (MAP1B), mRNA	MAP1B_HUMAN^MAP1B_HUMAN^Q:2322-7514,H:754-2468^72%ID^E:0^RecName: Full=Microtubule-associated protein 1B;^Eukaryota; Metazoa; Chordata; Craniata; Vertebrata; Euteleostomi; Mammalia; Eutheria; Euarchontoglires; Primates; Haplorrhini; Catarrhini; Hominidae; Homo	MAP1B_HUMAN^MAP1B_HUMAN^Q:7-1737,H:754-2468^72%ID^E:0^RecName: Full=Microtubule-associated protein 1B;^Eukaryota; Metazoa; Chordata; Craniata; Vertebrata; Euteleostomi; Mammalia; Eutheria; Euarchontoglires; Primates; Haplorrhini; Catarrhini; Hominidae; Homo	XP_012433196.4^XP_012433196.4^Q:2364-7514,H:829-2545^99.9%ID^E:0^.^.^XP_012433196.4 microtubule-associated protein 1B [Taeniopygia guttata]	XP_012433196.4^XP_012433196.4^Q:21-1737,H:829-2545^99.9%ID^E:0^.^.^XP_012433196.4 microtubule-associated protein 1B [Taeniopygia guttata]	Microtubule-associated protein 1B	MAP1B	.	DUF1213,MAP1B_neuraxin	.	.	.	GO:0097440^cellular_component^apical dendrite`GO:0030424^cellular_component^axon`GO:0097441^cellular_component^basal dendrite`GO:0005829^cellular_component^cytosol`GO:0030425^cellular_component^dendrite`GO:0043197^cellular_component^dendritic spine`GO:0030426^cellular_component^growth cone`GO:0097457^cellular_component^hippocampal mossy fiber`GO:0005874^cellular_component^microtubule`GO:0005875^c…	GO:0097440^cellular_component^apical dendrite`GO:0030424^cellular_component^axon`GO:0097441^cellular_component^basal dendrite`GO:0005829^cellular_component^cytosol`GO:0030425^cellular_component^dendrite`GO:0043197^cellular_component^dendritic spine`GO:0030426^cellular_component^growth cone`GO:0097457^cellular_component^hippocampal mossy fiber`GO:0005874^cellular_component^microtubule`GO:0005875^c…	.	GO:0000226,GO:0000902,GO:0000904,GO:0001558,GO:0001578,GO:0001654,GO:0001750,GO:0001764,GO:0003008,GO:0003674,GO:0003779,GO:0005198,GO:0005488,GO:0005515,GO:0005519,GO:0005543,GO:0005575,GO:0005622,GO:0005623,GO:0005737,GO:0005829,GO:0005856,GO:0005874,GO:0005875,GO:0005886,GO:0005929,GO:0006810,GO:0006928,GO:0006950,GO:0006996,GO:0007010,GO:0007017,GO:0007018,GO:0007026,GO:0007163,GO:0007275,GO:…	KOG3592@1|root,KOG3592@2759|Eukaryota,38DA1@33154|Opisthokonta,3B944@33208|Metazoa,3CS9Y@33213|Bilateria,48ARW@7711|Chordata,497KQ@7742|Vertebrata,4GQ00@8782|Aves	Z	ko:K10429	.	.	.	.	ko00000,ko01009,ko04812	.	.	.	KEGG:hsa:4131	59894.ENSFALP00000010754	0.0	2451.0	33208|Metazoa	.	.	.	.	LOC115491002, MAP1B
NonamEVm000038	NonamEVm000038t1	NonamEVm000038t1.p1	477-7952[+]	gi|2043822543|ref|XM_030281933.3|^gi|2043822543|ref|XM_030281933.3|^Q:1-11174,H:1532-12705^99.91%ID^E:0^PREDICTED: Taeniopygia guttata microtubule associated protein 1A (MAP1A), transcript variant X3, mRNA	MAP1A_RAT^MAP1A_RAT^Q:78-7949,H:376-2774^32.9%ID^E:4.91e-198^RecName: Full=Microtubule-associated protein 1A;^Eukaryota; Metazoa; Chordata; Craniata; Vertebrata; Euteleostomi; Mammalia; Eutheria; Euarchontoglires; Glires; Rodentia; Myomorpha; Muroidea; Muridae; Murinae; Rattus	MAP1A_RAT^MAP1A_RAT^Q:20-2491,H:523-2774^31.1%ID^E:3.15e-178^RecName: Full=Microtubule-associated protein 1A;^Eukaryota; Metazoa; Chordata; Craniata; Vertebrata; Euteleostomi; Mammalia; Eutheria; Euarchontoglires; Glires; Rodentia; Myomorpha; Muroidea; Muridae; Murinae; Rattus	XP_012424244.4^XP_012424244.4^Q:93-7949,H:585-3203^99.6%ID^E:0^.^.^XP_012424244.4 microtubule-associated protein 1A isoform X1 [Taeniopygia guttata]	XP_012424244.4^XP_012424244.4^Q:1-2491,H:713-3203^99.8%ID^E:0^.^.^XP_012424244.4 microtubule-associated protein 1A isoform X1 [Taeniopygia guttata]	Microtubule-associated protein 1A	MAP1A	.	DUF1213	.	.	.	GO:0030424^cellular_component^axon`GO:1904115^cellular_component^axon cytoplasm`GO:0043194^cellular_component^axon initial segment`GO:0005737^cellular_component^cytoplasm`GO:0005829^cellular_component^cytosol`GO:0030425^cellular_component^dendrite`GO:0044307^cellular_component^dendritic branch`GO:1901588^cellular_component^dendritic microtubule`GO:0043198^cellular_component^dendritic shaft`GO:000…	GO:0030424^cellular_component^axon`GO:1904115^cellular_component^axon cytoplasm`GO:0043194^cellular_component^axon initial segment`GO:0005737^cellular_component^cytoplasm`GO:0005829^cellular_component^cytosol`GO:0030425^cellular_component^dendrite`GO:0044307^cellular_component^dendritic branch`GO:1901588^cellular_component^dendritic microtubule`GO:0043198^cellular_component^dendritic shaft`GO:000…	.	GO:0000226,GO:0000902,GO:0000904,GO:0001654,GO:0001750,GO:0001894,GO:0001895,GO:0003008,GO:0003674,GO:0003779,GO:0005102,GO:0005198,GO:0005488,GO:0005515,GO:0005518,GO:0005575,GO:0005622,GO:0005623,GO:0005737,GO:0005829,GO:0005856,GO:0005874,GO:0005875,GO:0005929,GO:0006810,GO:0006886,GO:0006928,GO:0006996,GO:0007010,GO:0007017,GO:0007018,GO:0007026,GO:0007275,GO:0007399,GO:0007409,GO:0007423,GO:…	KOG3592@1|root,KOG3592@2759|Eukaryota,38DA1@33154|Opisthokonta,3B944@33208|Metazoa,3CS9Y@33213|Bilateria,488F0@7711|Chordata,48W81@7742|Vertebrata,4GPIY@8782|Aves	Z	ko:K10429	.	.	.	.	ko00000,ko01009,ko04812	.	.	.	KEGG:rno:25152	181119.XP_005521752.1	0.0	4093.0	33208|Metazoa	.	.	.	.	MAP1A, PPIP5K1
NonamEVm016995	NonamEVm016995t1	NonamEVm016995t1.p1	10-381[+]	gi|2582879756|emb|OY740735.1|^gi|2582879756|emb|OY740735.1|^Q:1-7179,H:14657111-14649890^90.06%ID^E:0^Fringilla coelebs genome assembly, chromosome: 11	.	.	.	.	.	.	.	.	.	.	.	.	.	.	.	.	.	.	.	.	.	.	.	.	.	.	.	.	.	.	.	.	.	.	.	GRIA3
NonamEVm006753	NonamEVm006753t1	NonamEVm006753t1.p1	207-1334[+]	gi|2043888098|ref|XM_030257938.3|^gi|2043888098|ref|XM_030257938.3|^Q:363-7280,H:2173-9092^99.35%ID^E:0^PREDICTED: Taeniopygia guttata pleckstrin and Sec7 domain containing 3 (PSD3), transcript variant X2, mRNA	PSD3_HUMAN^PSD3_HUMAN^Q:363-1331,H:725-1048^86.4%ID^E:1.28e-165^RecName: Full=PH and SEC7 domain-containing protein 3;^Eukaryota; Metazoa; Chordata; Craniata; Vertebrata; Euteleostomi; Mammalia; Eutheria; Euarchontoglires; Primates; Haplorrhini; Catarrhini; Hominidae; Homo	PSD3_HUMAN^PSD3_HUMAN^Q:53-375,H:725-1048^86.4%ID^E:4.08e-185^RecName: Full=PH and SEC7 domain-containing protein 3;^Eukaryota; Metazoa; Chordata; Craniata; Vertebrata; Euteleostomi; Mammalia; Eutheria; Euarchontoglires; Primates; Haplorrhini; Catarrhini; Hominidae; Homo	XP_014813612.1^XP_014813612.1^Q:123-1331,H:678-1080^96%ID^E:2.14e-230^.^.^XP_014813612.1 PREDICTED: PH and SEC7 domain-containing protein 3 isoform X2 [Calidris pugnax]	XP_009914510.1^XP_009914510.1^Q:1-375,H:1-375^99.2%ID^E:9.98e-257^.^.^XP_009914510.1 PREDICTED: PH and SEC7 domain-containing protein 3-like [Haliaeetus albicilla]	PH and SEC7 domain-containing protein	PSD3	PF15410.11^PH_9^NULL^115-226^E:2.9e-43`PF00169.34^PH^NULL^116-222^E:1.5e-16	PH_9,Sec7	.	.	.	GO:0014069^cellular_component^postsynaptic density`GO:0032587^cellular_component^ruffle membrane`GO:0005085^molecular_function^guanyl-nucleotide exchange factor activity`GO:0032012^biological_process^regulation of ARF protein signal transduction	GO:0014069^cellular_component^postsynaptic density`GO:0032587^cellular_component^ruffle membrane`GO:0005085^molecular_function^guanyl-nucleotide exchange factor activity`GO:0032012^biological_process^regulation of ARF protein signal transduction	.	GO:0000226,GO:0000278,GO:0001558,GO:0001726,GO:0003674,GO:0005085,GO:0005086,GO:0005488,GO:0005515,GO:0005575,GO:0005622,GO:0005623,GO:0005737,GO:0005856,GO:0005874,GO:0005886,GO:0005938,GO:0006950,GO:0006996,GO:0006997,GO:0006998,GO:0007010,GO:0007017,GO:0007019,GO:0007049,GO:0007077,GO:0007088,GO:0007154,GO:0007165,GO:0007264,GO:0007265,GO:0007275,GO:0007346,GO:0007399,GO:0008150,GO:0008361,GO:…	COG5307@1|root,KOG0932@2759|Eukaryota,38HIY@33154|Opisthokonta,3BDCP@33208|Metazoa,3CX3V@33213|Bilateria,487K1@7711|Chordata,494CF@7742|Vertebrata	U	ko:K12494	ko04144,map04144	.	.	.	ko00000,ko00001,ko04131	.	.	.	KEGG:hsa:23362	176946.XP_007425897.1	6.28e-237	655.0	33208|Metazoa	.	.	.	.	PSD3
NonamEVm000002	NonamEVm000002t1	NonamEVm000002t1.p1	34-9402[+]	gi|2043857332|ref|XM_032747548.2|^gi|2043857332|ref|XM_032747548.2|^Q:1-8251,H:16652-24902^99.71%ID^E:0^PREDICTED: Taeniopygia guttata spectrin repeat containing nuclear envelope protein 1 (SYNE1), transcript variant X11, mRNA	SYNE1_HUMAN^SYNE1_HUMAN^Q:1-9366,H:5524-8698^80.3%ID^E:0^RecName: Full=Nesprin-1 {ECO:0000305};^Eukaryota; Metazoa; Chordata; Craniata; Vertebrata; Euteleostomi; Mammalia; Eutheria; Euarchontoglires; Primates; Haplorrhini; Catarrhini; Hominidae; Homo	SYNE1_HUMAN^SYNE1_HUMAN^Q:1-3111,H:5535-8698^80.2%ID^E:0^RecName: Full=Nesprin-1 {ECO:0000305};^Eukaryota; Metazoa; Chordata; Craniata; Vertebrata; Euteleostomi; Mammalia; Eutheria; Euarchontoglires; Primates; Haplorrhini; Catarrhini; Hominidae; Homo	XP_032603443.2^XP_032603443.2^Q:1-9399,H:5538-8719^98.3%ID^E:0^.^.^XP_032603443.2 nesprin-1 isoform X15 [Taeniopygia guttata]	XP_032603443.2^XP_032603443.2^Q:1-3122,H:5549-8719^98.3%ID^E:0^.^.^XP_032603443.2 nesprin-1 isoform X15 [Taeniopygia guttata]	Spectrin repeat	SYNE1	PF00435.26^Spectrin^NULL^205-298^E:1.5e-06`PF00435.26^Spectrin^NULL^1259-1368^E:3.4e-08`PF00435.26^Spectrin^NULL^1488-1589^E:2.5e-10`PF00435.26^Spectrin^NULL^1604-1694^E:1.2e-08`PF00435.26^Spectrin^NULL^1817-1916^E:1.1e-10`PF00435.26^Spectrin^NULL^2246-2346^E:1.3e-09`PF00435.26^Spectrin^NULL^2351-2460^E:1.3e-07`PF00435.26^Spectrin^NULL^2464-2562^E:1.9e-07`PF00435.26^Spectrin^NULL^2575-2674^E:1.4e…	CH,KASH,Spectrin	.	.	.	GO:0005737^cellular_component^cytoplasm`GO:0005856^cellular_component^cytoskeleton`GO:0044327^cellular_component^dendritic spine head`GO:0005794^cellular_component^Golgi apparatus`GO:0034993^cellular_component^meiotic nuclear membrane microtubule tethering complex`GO:0016020^cellular_component^membrane`GO:0030496^cellular_component^midbody`GO:0005635^cellular_component^nuclear envelope`GO:0031965…	GO:0005737^cellular_component^cytoplasm`GO:0005856^cellular_component^cytoskeleton`GO:0044327^cellular_component^dendritic spine head`GO:0005794^cellular_component^Golgi apparatus`GO:0034993^cellular_component^meiotic nuclear membrane microtubule tethering complex`GO:0016020^cellular_component^membrane`GO:0030496^cellular_component^midbody`GO:0005635^cellular_component^nuclear envelope`GO:0031965…	GO:0005515^molecular_function^protein binding	GO:0000932,GO:0002053,GO:0002090,GO:0003674,GO:0003779,GO:0005102,GO:0005488,GO:0005515,GO:0005521,GO:0005575,GO:0005622,GO:0005623,GO:0005634,GO:0005635,GO:0005654,GO:0005730,GO:0005737,GO:0005794,GO:0005819,GO:0005856,GO:0005886,GO:0006810,GO:0006996,GO:0006997,GO:0007010,GO:0007030,GO:0007097,GO:0007275,GO:0007399,GO:0008092,GO:0008104,GO:0008150,GO:0008284,GO:0009966,GO:0009968,GO:0009987,GO:…	COG5069@1|root,KOG0516@2759|Eukaryota,38C3M@33154|Opisthokonta,3BCXH@33208|Metazoa,3CWUW@33213|Bilateria,4801N@7711|Chordata,4920G@7742|Vertebrata,4GNP6@8782|Aves	Z	ko:K19326,ko:K19346	.	.	.	.	ko00000,ko03036	.	.	.	.	181119.XP_005518465.1	0.0	5576.0	33208|Metazoa	.	.	.	.	SYNE1
NonamEVm000035	NonamEVm000035t1	NonamEVm000035t1.p1	19-7593[+]	gi|2043822487|ref|XM_030281587.3|^gi|2043822487|ref|XM_030281587.3|^Q:1-10569,H:294-10862^99.58%ID^E:0^PREDICTED: Taeniopygia guttata talin 2 (TLN2), transcript variant X4, mRNA	TLN2_HUMAN^TLN2_HUMAN^Q:1-7590,H:13-2542^95.1%ID^E:0^RecName: Full=Talin-2;^Eukaryota; Metazoa; Chordata; Craniata; Vertebrata; Euteleostomi; Mammalia; Eutheria; Euarchontoglires; Primates; Haplorrhini; Catarrhini; Hominidae; Homo	TLN2_HUMAN^TLN2_HUMAN^Q:1-2524,H:19-2542^95.1%ID^E:0^RecName: Full=Talin-2;^Eukaryota; Metazoa; Chordata; Craniata; Vertebrata; Euteleostomi; Mammalia; Eutheria; Euarchontoglires; Primates; Haplorrhini; Catarrhini; Hominidae; Homo	XP_030137443.1^XP_030137443.1^Q:1-7590,H:13-2542^100%ID^E:0^.^.^XP_030137443.1 talin-2 [Taeniopygia guttata]	XP_030137443.1^XP_030137443.1^Q:1-2524,H:19-2542^100%ID^E:0^.^.^XP_030137443.1 talin-2 [Taeniopygia guttata]	Talin, middle domain	TLN2	PF16511.10^FERM_f0^NULL^1-67^E:2.6e-27`PF09379.15^FERM_N^NULL^74-113^E:5.6e-06`PF00373.23^FERM_M^NULL^187-298^E:8.5e-25`PF02174.22^IRS^NULL^298-385^E:1.4e-34`PF09141.15^Talin_middle^NULL^476-637^E:6.6e-65`PF01608.22^I_LWEQ^NULL^645-746^E:4.8e-08`PF21692.2^Talin_R4^NULL^901-1025^E:2.4e-47`PF21896.1^Talin_IBS2B^NULL^1030-1190^E:2.6e-65`PF21865.1^TLN1-like_RS^NULL^1032-1187^E:2.9e-13`PF21865.1^TLN1-…	FERM_M,FERM_N,FERM_f0,IRS,I_LWEQ,Talin_middle,VBS	.	.	.	GO:0015629^cellular_component^actin cytoskeleton`GO:0005737^cellular_component^cytoplasm`GO:0005925^cellular_component^focal adhesion`GO:0005886^cellular_component^plasma membrane`GO:0001726^cellular_component^ruffle`GO:0045202^cellular_component^synapse`GO:0003779^molecular_function^actin binding`GO:0051015^molecular_function^actin filament binding`GO:0005178^molecular_function^integrin binding`…	GO:0015629^cellular_component^actin cytoskeleton`GO:0005737^cellular_component^cytoplasm`GO:0005925^cellular_component^focal adhesion`GO:0005886^cellular_component^plasma membrane`GO:0001726^cellular_component^ruffle`GO:0045202^cellular_component^synapse`GO:0003779^molecular_function^actin binding`GO:0051015^molecular_function^actin filament binding`GO:0005178^molecular_function^integrin binding`…	GO:0005200^molecular_function^structural constituent of cytoskeleton`GO:0001726^cellular_component^ruffle`GO:0005925^cellular_component^focal adhesion`GO:0003779^molecular_function^actin binding	GO:0000003,GO:0001667,GO:0001700,GO:0001708,GO:0001894,GO:0002009,GO:0002064,GO:0002065,GO:0002066,GO:0002119,GO:0002164,GO:0002165,GO:0003006,GO:0003674,GO:0003779,GO:0005102,GO:0005178,GO:0005198,GO:0005488,GO:0005515,GO:0005575,GO:0005576,GO:0005604,GO:0005605,GO:0005622,GO:0005623,GO:0005737,GO:0005856,GO:0005886,GO:0005911,GO:0005912,GO:0005913,GO:0005916,GO:0005924,GO:0005925,GO:0006355,GO:…	KOG4261@1|root,KOG4261@2759|Eukaryota,38HIJ@33154|Opisthokonta,3BAVX@33208|Metazoa,3CRH2@33213|Bilateria,48A3G@7711|Chordata,4969V@7742|Vertebrata,4GMMQ@8782|Aves	Z	ko:K06271	ko04015,ko04510,ko04611,ko05166,map04015,map04510,map04611,map05166	.	.	.	ko00000,ko00001,ko04147	.	.	.	KEGG:hsa:83660	181119.XP_005521491.1	0.0	4421.0	33208|Metazoa	.	.	.	.	MIR190, TLN2
NonamEVm022024	NonamEVm022024t1	NonamEVm022024t1.p1	9950-10258[+]	gi|2082008587|emb|OU383788.1|^gi|2082008587|emb|OU383788.1|^Q:1315-10676,H:2676099-2666539^88.83%ID^E:0^Acrocephalus scirpaceus scirpaceus genome assembly, chromosome: 15	.	.	.	.	.	.	.	.	.	.	.	.	.	.	.	.	.	.	.	.	.	.	.	.	.	.	.	.	.	.	.	.	.	.	.	BCR
NonamEVm000009	NonamEVm000009t1	NonamEVm000009t1.p1	34-9081[+]	gi|2043819161|ref|XM_012569764.4|^gi|2043819161|ref|XM_012569764.4|^Q:1-10273,H:170-10444^99.67%ID^E:0^PREDICTED: Taeniopygia guttata FRY microtubule binding protein (FRY), transcript variant X1, mRNA	FRY_HUMAN^FRY_HUMAN^Q:34-9078,H:1-3013^92.9%ID^E:0^RecName: Full=Protein furry homolog;^Eukaryota; Metazoa; Chordata; Craniata; Vertebrata; Euteleostomi; Mammalia; Eutheria; Euarchontoglires; Primates; Haplorrhini; Catarrhini; Hominidae; Homo	FRY_HUMAN^FRY_HUMAN^Q:1-3015,H:1-3013^92.9%ID^E:0^RecName: Full=Protein furry homolog;^Eukaryota; Metazoa; Chordata; Craniata; Vertebrata; Euteleostomi; Mammalia; Eutheria; Euarchontoglires; Primates; Haplorrhini; Catarrhini; Hominidae; Homo	XP_012425218.3^XP_012425218.3^Q:34-9078,H:1-3015^100%ID^E:0^.^.^XP_012425218.3 protein furry homolog isoform X1 [Taeniopygia guttata]	XP_012425218.3^XP_012425218.3^Q:1-3015,H:1-3015^100%ID^E:0^.^.^XP_012425218.3 protein furry homolog isoform X1 [Taeniopygia guttata]	Furry homolog	FRY	PF14222.11^MOR2-PAG1_N^NULL^165-697^E:2e-167`PF14228.11^MOR2-PAG1_mid^NULL^1208-1368^E:3.1e-11`PF14228.11^MOR2-PAG1_mid^NULL^1413-1499^E:0.0087`PF14228.11^MOR2-PAG1_mid^NULL^1636-1697^E:7.2e-05`PF14228.11^MOR2-PAG1_mid^NULL^1780-1897^E:1.4e-06`PF14225.11^MOR2-PAG1_C^NULL^2039-2291^E:3.4e-67`PF19421.4^Fry_C^NULL^2316-3015^E:0	MOR2-PAG1_C,MOR2-PAG1_N,MOR2-PAG1_mid	.	.	.	GO:0005938^cellular_component^cell cortex`GO:0005813^cellular_component^centrosome`GO:0030427^cellular_component^site of polarized growth`GO:0000922^cellular_component^spindle pole`GO:0004857^molecular_function^enzyme inhibitor activity`GO:0000902^biological_process^cell morphogenesis`GO:1904428^biological_process^negative regulation of tubulin deacetylation`GO:0031175^biological_process^neuron p…	GO:0005938^cellular_component^cell cortex`GO:0005813^cellular_component^centrosome`GO:0030427^cellular_component^site of polarized growth`GO:0000922^cellular_component^spindle pole`GO:0004857^molecular_function^enzyme inhibitor activity`GO:0000902^biological_process^cell morphogenesis`GO:1904428^biological_process^negative regulation of tubulin deacetylation`GO:0031175^biological_process^neuron p…	.	GO:0000003,GO:0000902,GO:0000904,GO:0001654,GO:0001745,GO:0001751,GO:0001754,GO:0001932,GO:0001934,GO:0002009,GO:0002165,GO:0003006,GO:0003674,GO:0005488,GO:0005515,GO:0005575,GO:0005622,GO:0005623,GO:0005737,GO:0005938,GO:0006355,GO:0006996,GO:0007010,GO:0007015,GO:0007275,GO:0007276,GO:0007281,GO:0007292,GO:0007399,GO:0007423,GO:0007444,GO:0007455,GO:0007469,GO:0007472,GO:0007476,GO:0007552,GO:…	KOG1825@1|root,KOG1825@2759|Eukaryota,38CJU@33154|Opisthokonta,3BCR6@33208|Metazoa,3CVEJ@33213|Bilateria,47Z69@7711|Chordata,4918R@7742|Vertebrata,4GM56@8782|Aves	S	.	.	.	.	.	.	.	.	.	KEGG:hsa:10129	59894.ENSFALP00000008829	0.0	5815.0	33208|Metazoa	.	.	.	.	FRY
NonamEVm014413	NonamEVm014413t1	NonamEVm014413t1.p1	846-1274[+]	gi|1698050885|emb|LR606194.1|^gi|1698050885|emb|LR606194.1|^Q:8088-10459,H:29931392-29928942^78.24%ID^E:0^Aquila chrysaetos chrysaetos genome assembly, chromosome: 14	.	.	PKU39748.1^PKU39748.1^Q:970-710,H:20-107^47.8%ID^E:2.46e-07^.^.^PKU39748.1 hypothetical protein llap_9949 [Limosa lapponica baueri]	.	.	.	.	.	.	.	.	.	.	.	.	.	.	.	.	.	.	.	.	.	.	.	.	.	.	.	.	.	.	.	.	ENOX1
NonamEVm000106	NonamEVm000106t1	NonamEVm000106t1.p1	45-6341[+]	gi|2043826992|ref|XM_030282930.3|^gi|2043826992|ref|XM_030282930.3|^Q:1-10306,H:96-10405^99.69%ID^E:0^PREDICTED: Taeniopygia guttata dedicator of cytokinesis 3 (DOCK3), transcript variant X1, mRNA	DOCK3_HUMAN^DOCK3_HUMAN^Q:45-6338,H:1-2030^86.8%ID^E:0^RecName: Full=Dedicator of cytokinesis protein 3;^Eukaryota; Metazoa; Chordata; Craniata; Vertebrata; Euteleostomi; Mammalia; Eutheria; Euarchontoglires; Primates; Haplorrhini; Catarrhini; Hominidae; Homo	DOCK3_HUMAN^DOCK3_HUMAN^Q:1-2098,H:1-2030^86.8%ID^E:0^RecName: Full=Dedicator of cytokinesis protein 3;^Eukaryota; Metazoa; Chordata; Craniata; Vertebrata; Euteleostomi; Mammalia; Eutheria; Euarchontoglires; Primates; Haplorrhini; Catarrhini; Hominidae; Homo	XP_030138790.1^XP_030138790.1^Q:45-6338,H:1-2098^100%ID^E:0^.^.^XP_030138790.1 dedicator of cytokinesis protein 3 isoform X1 [Taeniopygia guttata]	XP_030138790.1^XP_030138790.1^Q:1-2098,H:1-2098^100%ID^E:0^.^.^XP_030138790.1 dedicator of cytokinesis protein 3 isoform X1 [Taeniopygia guttata]	Dedicator of cytokinesis	DOCK3	PF07653.22^SH3_2^NULL^10-62^E:5.2e-06`PF16172.10^DOCK_N^NULL^70-412^E:1.1e-97`PF14429.11^DOCK-C2^NULL^417-607^E:2.5e-57`PF06920.18^DHR-2_Lobe_A^NULL^1222-1346^E:3.7e-12`PF20422.3^DHR-2_Lobe_B^NULL^1404-1486^E:6e-20`PF20421.3^DHR-2_Lobe_C^NULL^1528-1627^E:3e-25	DHR-2,DOCK-C2,DOCK_N,SH3_2	.	.	.	GO:0005737^cellular_component^cytoplasm`GO:0005829^cellular_component^cytosol`GO:0005886^cellular_component^plasma membrane`GO:0005096^molecular_function^GTPase activator activity`GO:0005085^molecular_function^guanyl-nucleotide exchange factor activity`GO:0017124^molecular_function^SH3 domain binding`GO:0031267^molecular_function^small GTPase binding`GO:0048011^biological_process^neurotrophin TRK…	GO:0005737^cellular_component^cytoplasm`GO:0005829^cellular_component^cytosol`GO:0005886^cellular_component^plasma membrane`GO:0005096^molecular_function^GTPase activator activity`GO:0005085^molecular_function^guanyl-nucleotide exchange factor activity`GO:0017124^molecular_function^SH3 domain binding`GO:0031267^molecular_function^small GTPase binding`GO:0048011^biological_process^neurotrophin TRK…	GO:0005515^molecular_function^protein binding	GO:0000132,GO:0000226,GO:0000278,GO:0001654,GO:0001745,GO:0001751,GO:0001754,GO:0001932,GO:0001934,GO:0003002,GO:0003674,GO:0005085,GO:0005088,GO:0005089,GO:0005488,GO:0005515,GO:0005575,GO:0005622,GO:0005623,GO:0005737,GO:0005829,GO:0005886,GO:0006810,GO:0006897,GO:0006909,GO:0006911,GO:0006915,GO:0006928,GO:0006996,GO:0007010,GO:0007017,GO:0007049,GO:0007163,GO:0007275,GO:0007369,GO:0007389,GO:…	KOG1997@1|root,KOG1998@2759|Eukaryota,38BY5@33154|Opisthokonta,3B9R9@33208|Metazoa,3CSAM@33213|Bilateria,483W6@7711|Chordata,48X18@7742|Vertebrata,4GR7U@8782|Aves	T	ko:K05727,ko:K12367,ko:K13708,ko:K17697,ko:K17707	ko04015,ko04062,ko04510,ko04666,ko04810,ko05100,ko05131,map04015,map04062,map04510,map04666,map04810,map05100,map05131	.	.	.	ko00000,ko00001,ko03036,ko04131	.	.	.	KEGG:hsa:1795	59894.ENSFALP00000009307	0.0	3967.0	33208|Metazoa	.	.	.	.	DOCK3, LOC121470652, LOC121470653, LOC121470654
NonamEVm020003	NonamEVm020003t1	NonamEVm020003t1.p1	9859-10188[+]	gi|2582879740|emb|OY740730.1|^gi|2582879740|emb|OY740730.1|^Q:4753-9530,H:35122552-35127419^87.78%ID^E:0^Fringilla coelebs genome assembly, chromosome: 6	.	.	PKU43814.1^PKU43814.1^Q:9867-10181,H:17-124^47.2%ID^E:9.25e-13^.^.^PKU43814.1 rna-directed dna polymerase from mobile element jockey- hypothetical protein [Limosa lapponica baueri]	.	.	.	.	.	.	.	.	.	.	.	.	.	.	.	.	.	.	.	.	.	.	.	.	.	.	.	.	.	.	.	.	SIPA1L1
NonamEVm021383	NonamEVm021383t1	NonamEVm021383t1.p1	6953-7267[+]	gi|2582879744|emb|OY740731.1|^gi|2582879744|emb|OY740731.1|^Q:41-4048,H:9014822-9018887^86.06%ID^E:0^Fringilla coelebs genome assembly, chromosome: 7	FAIM1_HUMAN^FAIM1_HUMAN^Q:491-769,H:23-115^81.7%ID^E:1.28e-43^RecName: Full=Fas apoptotic inhibitory molecule 1;^Eukaryota; Metazoa; Chordata; Craniata; Vertebrata; Euteleostomi; Mammalia; Eutheria; Euarchontoglires; Primates; Haplorrhini; Catarrhini; Hominidae; Homo	.	XP_030132962.1^XP_030132962.1^Q:6402-6067,H:693-804^99.1%ID^E:1.48e-59^.^.^XP_030132962.1 protein mono-ADP-ribosyltransferase PARP9 [Taeniopygia guttata]	RLV63541.1^RLV63541.1^Q:14-93,H:1056-1136^46%ID^E:1.17e-08^.^.^RLV63541.1 hypothetical protein DV515_00018168, partial [Chloebia gouldiae]	.	.	.	.	.	.	.	GO:0005737^cellular_component^cytoplasm`GO:0006915^biological_process^apoptotic process`GO:0007249^biological_process^canonical NF-kappaB signal transduction`GO:1902042^biological_process^negative regulation of extrinsic apoptotic signaling pathway via death domain receptors`GO:0050769^biological_process^positive regulation of neurogenesis	.	.	.	.	.	.	.	.	.	.	.	.	.	.	KEGG:hsa:55179	.	.	.	.	.	.	.	.	LOC100231025
NonamEVm022316	NonamEVm022316t1	NonamEVm022316t1.p1	10-315[+]	gi|2043815087|ref|XR_005978680.1|^gi|2043815087|ref|XR_005978680.1|^Q:1-573,H:1327-1907^94.54%ID^E:0^PREDICTED: Taeniopygia guttata uncharacterized LOC116807277 (LOC116807277), transcript variant X2, ncRNA	.	.	.	.	.	.	.	.	.	.	.	.	.	.	.	.	.	.	.	.	.	.	.	.	.	.	.	.	.	.	.	.	.	.	.	NA
NonamEVm019765	NonamEVm019765t1	NonamEVm019765t1.p1	6472-6804[+]	gi|2312910484|ref|XM_030236760.2|^gi|2312910484|ref|XM_030236760.2|^Q:125-4898,H:5888-1004^87.77%ID^E:0^PREDICTED: Serinus canaria purpurin (LOC103821228), mRNA	PURP_CHICK^PURP_CHICK^Q:4879-4760,H:129-168^100%ID^E:3.82e-19^RecName: Full=Purpurin;^Eukaryota; Metazoa; Chordata; Craniata; Vertebrata; Euteleostomi; Archelosauria; Archosauria; Dinosauria; Saurischia; Theropoda; Coelurosauria; Aves; Neognathae; Galloanserae; Galliformes; Phasianidae; Phasianinae; Gallus	.	KAI3362390.1^KAI3362390.1^Q:4879-4688,H:182-246^75.4%ID^E:8.21e-19^.^.^KAI3362390.1 hypothetical protein L3Q82_012692 [Scortum barcoo]	.	.	.	.	.	.	.	.	GO:0005615^cellular_component^extracellular space`GO:0033165^cellular_component^interphotoreceptor matrix`GO:0016918^molecular_function^retinal binding`GO:0019841^molecular_function^retinol binding`GO:0034632^molecular_function^retinol transmembrane transporter activity	.	.	.	.	.	.	.	.	.	.	.	.	.	.	KEGG:gga:396454	.	.	.	.	.	.	.	.	FUT9, IDUA, LOC100221794
NonamEVm013674	NonamEVm013674t1	NonamEVm013674t1.p1	10-462[+]	gi|2043847672|ref|XM_030288999.3|^gi|2043847672|ref|XM_030288999.3|^Q:1-541,H:2031-2571^100%ID^E:0^PREDICTED: Taeniopygia guttata NDRG family member 3 (NDRG3), transcript variant X6, mRNA	.	.	.	.	.	.	.	.	.	.	.	.	.	.	.	.	.	.	.	.	.	.	.	.	.	.	.	.	.	.	.	.	.	.	.	NDRG3
NonamEVm013379	NonamEVm013379t1	NonamEVm013379t1.p1	6470-6934[+]	gi|215424842|gb|AC206427.3|^gi|215424842|gb|AC206427.3|^Q:1229-8864,H:45132-37470^99.18%ID^E:0^Taeniopygia guttata BAC clone TGMCBa-283A17 from chromosome unknown, complete sequence	NR4A3_HUMAN^NR4A3_HUMAN^Q:1031-1414,H:419-546^91.4%ID^E:1.09e-64^RecName: Full=Nuclear receptor subfamily 4 group A member 3;^Eukaryota; Metazoa; Chordata; Craniata; Vertebrata; Euteleostomi; Mammalia; Eutheria; Euarchontoglires; Primates; Haplorrhini; Catarrhini; Hominidae; Homo	.	POI25874.1^POI25874.1^Q:1034-1483,H:1-150^94%ID^E:2.73e-82^.^.^POI25874.1 hypothetical protein CIB84_010376, partial [Bambusicola thoracicus]	.	.	.	.	.	.	.	.	GO:0000785^cellular_component^chromatin`GO:0005654^cellular_component^nucleoplasm`GO:0005634^cellular_component^nucleus`GO:0005667^cellular_component^transcription regulator complex`GO:0035497^molecular_function^cAMP response element binding`GO:0003677^molecular_function^DNA binding`GO:0001228^molecular_function^DNA-binding transcription activator activity, RNA polymerase II-specific`GO:0000981^m…	.	.	.	.	.	.	.	.	.	.	.	.	.	.	KEGG:hsa:8013	.	.	.	.	.	.	.	.	NR4A3
NonamEVm000679	NonamEVm000679t1	NonamEVm000679t1.p1	1727-5626[+]	gi|2043867616|ref|XM_041715700.1|^gi|2043867616|ref|XM_041715700.1|^Q:191-10011,H:681-10530^98.79%ID^E:0^PREDICTED: Taeniopygia guttata NEDD4 binding protein 2 (N4BP2), transcript variant X2, mRNA	N4BP2_HUMAN^N4BP2_HUMAN^Q:1718-5623,H:363-1665^39.1%ID^E:1.08e-207^RecName: Full=NEDD4-binding protein 2;^Eukaryota; Metazoa; Chordata; Craniata; Vertebrata; Euteleostomi; Mammalia; Eutheria; Euarchontoglires; Primates; Haplorrhini; Catarrhini; Hominidae; Homo	N4BP2_HUMAN^N4BP2_HUMAN^Q:1-1299,H:366-1665^39.1%ID^E:3.17e-218^RecName: Full=NEDD4-binding protein 2;^Eukaryota; Metazoa; Chordata; Craniata; Vertebrata; Euteleostomi; Mammalia; Eutheria; Euarchontoglires; Primates; Haplorrhini; Catarrhini; Hominidae; Homo	XP_030126816.3^XP_030126816.3^Q:1568-5623,H:322-1672^98.6%ID^E:0^.^.^XP_030126816.3 NEDD4-binding protein 2 isoform X1 [Taeniopygia guttata]	XP_030126816.3^XP_030126816.3^Q:1-1299,H:375-1672^98.6%ID^E:0^.^.^XP_030126816.3 NEDD4-binding protein 2 isoform X1 [Taeniopygia guttata]	DUF1771	N4BP2	PF13671.11^AAA_33^NULL^92-224^E:1.9e-16`PF08590.15^DUF1771^NULL^1253-1298^E:2.7e-10	AAA_33,CUE,DUF1771,Smr	.	.	.	GO:0005829^cellular_component^cytosol`GO:0005634^cellular_component^nucleus`GO:0005524^molecular_function^ATP binding`GO:0046404^molecular_function^ATP-dependent polydeoxyribonucleotide 5'-hydroxyl-kinase activity`GO:0004520^molecular_function^DNA endonuclease activity`GO:0004519^molecular_function^endonuclease activity`GO:0043130^molecular_function^ubiquitin binding	GO:0005829^cellular_component^cytosol`GO:0005634^cellular_component^nucleus`GO:0005524^molecular_function^ATP binding`GO:0046404^molecular_function^ATP-dependent polydeoxyribonucleotide 5'-hydroxyl-kinase activity`GO:0004520^molecular_function^DNA endonuclease activity`GO:0004519^molecular_function^endonuclease activity`GO:0043130^molecular_function^ubiquitin binding	.	GO:0000166,GO:0003674,GO:0003824,GO:0004518,GO:0004519,GO:0005488,GO:0005524,GO:0006139,GO:0006725,GO:0006793,GO:0006796,GO:0006807,GO:0008144,GO:0008150,GO:0008152,GO:0009987,GO:0016301,GO:0016310,GO:0016740,GO:0016772,GO:0016773,GO:0016787,GO:0016788,GO:0017076,GO:0019205,GO:0030554,GO:0032553,GO:0032555,GO:0032559,GO:0034641,GO:0035639,GO:0036094,GO:0043167,GO:0043168,GO:0043170,GO:0044237,GO:…	KOG2401@1|root,KOG2401@2759|Eukaryota,38C89@33154|Opisthokonta,3BF8N@33208|Metazoa,3CS1W@33213|Bilateria,484D1@7711|Chordata,48YPZ@7742|Vertebrata,4GUAY@8782|Aves	L	ko:K15720	.	.	.	.	ko00000,ko01000	.	.	.	KEGG:hsa:55728	181119.XP_005517818.1	0.0	2140.0	33208|Metazoa	.	.	.	.	N4BP2
NonamEVm007296	NonamEVm007296t1	NonamEVm007296t1.p1	606-1649[+]	gi|2043867618|ref|XM_032748038.2|^gi|2043867618|ref|XM_032748038.2|^Q:72-1658,H:1-1590^99.06%ID^E:0^PREDICTED: Taeniopygia guttata NEDD4 binding protein 2 (N4BP2), transcript variant X3, mRNA	N4BP2_HUMAN^N4BP2_HUMAN^Q:606-1244,H:1-205^36.5%ID^E:2.23e-19^RecName: Full=NEDD4-binding protein 2;^Eukaryota; Metazoa; Chordata; Craniata; Vertebrata; Euteleostomi; Mammalia; Eutheria; Euarchontoglires; Primates; Haplorrhini; Catarrhini; Hominidae; Homo	N4BP2_HUMAN^N4BP2_HUMAN^Q:1-213,H:1-205^36.5%ID^E:9.06e-20^RecName: Full=NEDD4-binding protein 2;^Eukaryota; Metazoa; Chordata; Craniata; Vertebrata; Euteleostomi; Mammalia; Eutheria; Euarchontoglires; Primates; Haplorrhini; Catarrhini; Hominidae; Homo	XP_041571638.1^XP_041571638.1^Q:606-1595,H:1-330^95.5%ID^E:9.32e-203^.^.^XP_041571638.1 NEDD4-binding protein 2 isoform X3 [Taeniopygia guttata]	XP_041571638.1^XP_041571638.1^Q:1-330,H:1-330^95.5%ID^E:1.89e-205^.^.^XP_041571638.1 NEDD4-binding protein 2 isoform X3 [Taeniopygia guttata]	DUF1771	N4BP2	PF02845.21^CUE^NULL^51-84^E:2.2e-06	AAA_33,CUE,DUF1771,Smr	.	.	.	GO:0005829^cellular_component^cytosol`GO:0005634^cellular_component^nucleus`GO:0005524^molecular_function^ATP binding`GO:0046404^molecular_function^ATP-dependent polydeoxyribonucleotide 5'-hydroxyl-kinase activity`GO:0004520^molecular_function^DNA endonuclease activity`GO:0004519^molecular_function^endonuclease activity`GO:0043130^molecular_function^ubiquitin binding	GO:0005829^cellular_component^cytosol`GO:0005634^cellular_component^nucleus`GO:0005524^molecular_function^ATP binding`GO:0046404^molecular_function^ATP-dependent polydeoxyribonucleotide 5'-hydroxyl-kinase activity`GO:0004520^molecular_function^DNA endonuclease activity`GO:0004519^molecular_function^endonuclease activity`GO:0043130^molecular_function^ubiquitin binding	GO:0043130^molecular_function^ubiquitin binding	GO:0000166,GO:0003674,GO:0003824,GO:0004518,GO:0004519,GO:0005488,GO:0005524,GO:0006139,GO:0006725,GO:0006793,GO:0006796,GO:0006807,GO:0008144,GO:0008150,GO:0008152,GO:0009987,GO:0016301,GO:0016310,GO:0016740,GO:0016772,GO:0016773,GO:0016787,GO:0016788,GO:0017076,GO:0019205,GO:0030554,GO:0032553,GO:0032555,GO:0032559,GO:0034641,GO:0035639,GO:0036094,GO:0043167,GO:0043168,GO:0043170,GO:0044237,GO:…	KOG2401@1|root,KOG2401@2759|Eukaryota,38C89@33154|Opisthokonta,3BF8N@33208|Metazoa,3CS1W@33213|Bilateria,484D1@7711|Chordata,48YPZ@7742|Vertebrata,4GUAY@8782|Aves	L	ko:K15720	.	.	.	.	ko00000,ko01000	.	.	.	KEGG:hsa:55728	181119.XP_005517818.1	1.54e-167	517.0	33208|Metazoa	.	.	.	.	N4BP2
NonamEVm002865	NonamEVm002865t1	NonamEVm002865t1.p1	56-2179[+]	gi|2043876228|ref|XM_030273317.3|^gi|2043876228|ref|XM_030273317.3|^Q:1-10043,H:312-10360^99.73%ID^E:0^PREDICTED: Taeniopygia guttata anoctamin 3 (ANO3), transcript variant X1, mRNA	ANO3_HUMAN^ANO3_HUMAN^Q:56-2176,H:1-674^67.8%ID^E:1.03e-300^RecName: Full=Anoctamin-3;^Eukaryota; Metazoa; Chordata; Craniata; Vertebrata; Euteleostomi; Mammalia; Eutheria; Euarchontoglires; Primates; Haplorrhini; Catarrhini; Hominidae; Homo	ANO3_HUMAN^ANO3_HUMAN^Q:1-707,H:1-674^67.8%ID^E:0^RecName: Full=Anoctamin-3;^Eukaryota; Metazoa; Chordata; Craniata; Vertebrata; Euteleostomi; Mammalia; Eutheria; Euarchontoglires; Primates; Haplorrhini; Catarrhini; Hominidae; Homo	XP_030129184.3^XP_030129184.3^Q:23-2176,H:107-824^98.3%ID^E:0^.^.^XP_030129184.3 anoctamin-3 isoform X8 [Taeniopygia guttata]	XP_030129184.3^XP_030129184.3^Q:1-707,H:118-824^98.3%ID^E:0^.^.^XP_030129184.3 anoctamin-3 isoform X8 [Taeniopygia guttata]	Dimerisation domain of Ca+-activated chloride-channel, anoctamin	ANO3	PF16178.10^Anoct_dimer^NULL^189-414^E:1.5e-74`PF04547.17^Anoctamin^NULL^417-697^E:7.6e-79	Anoct_dimer,Anoctamin	.	TMRs:PredHel=5^Topology=o430-452i504-523o580-602i623-645o674-696i	.	GO:0005886^cellular_component^plasma membrane`GO:0005254^molecular_function^chloride channel activity`GO:0005229^molecular_function^intracellularly calcium-gated chloride channel activity`GO:0017128^molecular_function^phospholipid scramblase activity`GO:0046983^molecular_function^protein dimerization activity`GO:0061591^biological_process^calcium activated galactosylceramide scrambling`GO:0061590…	GO:0005886^cellular_component^plasma membrane`GO:0005254^molecular_function^chloride channel activity`GO:0005229^molecular_function^intracellularly calcium-gated chloride channel activity`GO:0017128^molecular_function^phospholipid scramblase activity`GO:0046983^molecular_function^protein dimerization activity`GO:0061591^biological_process^calcium activated galactosylceramide scrambling`GO:0061590…	GO:0046983^molecular_function^protein dimerization activity	GO:0003674,GO:0005215,GO:0005216,GO:0005229,GO:0005253,GO:0005254,GO:0005319,GO:0005548,GO:0005575,GO:0005623,GO:0005886,GO:0006810,GO:0006811,GO:0006820,GO:0006821,GO:0006869,GO:0007009,GO:0008150,GO:0008509,GO:0009266,GO:0009581,GO:0009582,GO:0009605,GO:0009612,GO:0009628,GO:0009987,GO:0010256,GO:0010876,GO:0015075,GO:0015103,GO:0015108,GO:0015267,GO:0015318,GO:0015698,GO:0015711,GO:0015748,GO:…	KOG2514@1|root,KOG2514@2759|Eukaryota,38BGH@33154|Opisthokonta,3B9GR@33208|Metazoa,3CS29@33213|Bilateria,4805W@7711|Chordata,493GT@7742|Vertebrata,4GS9F@8782|Aves	S	ko:K19480,ko:K19496,ko:K19497,ko:K19498,ko:K19499	ko04740,map04740	.	.	.	ko00000,ko00001,ko04040	1.A.17.1.1,1.A.17.1.2,1.A.17.1.20,1.A.17.1.21,1.A.17.1.22,1.A.17.1.23,1.A.17.1.3	.	.	KEGG:hsa:63982	181119.XP_005529134.1	0.0	1298.0	33208|Metazoa	.	.	.	.	ANO3
NonamEVm016280	NonamEVm016280t1	NonamEVm016280t1.p1	10-390[+]	gi|2621701159|emb|OY759681.1|^gi|2621701159|emb|OY759681.1|^Q:2-380,H:33017105-33016731^87.7%ID^E:1.6e-117^Cinclus cinclus genome assembly, chromosome: 4	.	.	.	.	.	.	.	.	.	.	.	.	.	.	.	.	.	.	.	.	.	.	.	.	.	.	.	.	.	.	.	.	.	.	.	PTPRZ1
NonamEVm019286	NonamEVm019286t1	NonamEVm019286t1.p1	1325-1663[+]	gi|2043876121|ref|XM_030274761.3|^gi|2043876121|ref|XM_030274761.3|^Q:1444-10206,H:795-9528^98.32%ID^E:0^PREDICTED: Taeniopygia guttata transmembrane p24 trafficking protein family member 8 (TMED8), mRNA	TMED8_HUMAN^TMED8_HUMAN^Q:12-263,H:154-237^77.4%ID^E:5.12e-35^RecName: Full=Protein TMED8;^Eukaryota; Metazoa; Chordata; Craniata; Vertebrata; Euteleostomi; Mammalia; Eutheria; Euarchontoglires; Primates; Haplorrhini; Catarrhini; Hominidae; Homo	TMED8_MOUSE^TMED8_MOUSE^Q:44-112,H:258-326^85.5%ID^E:1.25e-37^RecName: Full=Protein TMED8;^Eukaryota; Metazoa; Chordata; Craniata; Vertebrata; Euteleostomi; Mammalia; Eutheria; Euarchontoglires; Glires; Rodentia; Myomorpha; Muroidea; Muridae; Murinae; Mus; Mus	NWY93317.1^NWY93317.1^Q:6-308,H:43-143^97%ID^E:3.87e-47^.^.^NWY93317.1 TMED8 protein [Loxia curvirostra]	NWH34324.1^NWH34324.1^Q:41-112,H:143-214^97.2%ID^E:4.55e-43^.^.^NWH34324.1 TMED8 protein [Chloropsis hardwickii]	Transmembrane emp24 protein transport domain containing 8	TMED8	PF13897.11^GOLD_2^NULL^43-111^E:9.6e-35	GOLD_2	.	TMRs:PredHel=1^Topology=i7-29o	.	.	.	.	.	KOG3878@1|root,KOG3878@2759|Eukaryota,39SCX@33154|Opisthokonta,3BM2E@33208|Metazoa,3D20T@33213|Bilateria,47Z87@7711|Chordata,48WKC@7742|Vertebrata,4GMKC@8782|Aves	U	.	.	.	.	.	.	.	.	.	KEGG:mmu:382620	128390.XP_009472813.1	3.35e-41	148.0	33208|Metazoa	.	.	.	.	GSTZ1, TMED8
NonamEVm019742	NonamEVm019742t1	NonamEVm019742t1.p1	10-342[+]	gi|2043820864|ref|XR_005981715.1|^gi|2043820864|ref|XR_005981715.1|^Q:1-7369,H:952-8364^96.71%ID^E:0^PREDICTED: Taeniopygia guttata uncharacterized LOC121470614 (LOC121470614), ncRNA	.	.	KFV95958.1^KFV95958.1^Q:374-144,H:160-244^57.6%ID^E:3.57e-13^.^.^KFV95958.1 hypothetical protein N326_09812, partial [Eurypyga helias]	.	.	.	.	.	.	.	.	.	.	.	.	.	.	.	.	.	.	.	.	.	.	.	.	.	.	.	.	.	.	.	.	LOC121470614
NonamEVm000557	NonamEVm000557t1	NonamEVm000557t1.p1	109-4305[+]	gi|2043821542|ref|XM_030286255.3|^gi|2043821542|ref|XM_030286255.3|^Q:172-9761,H:4640-14226^99.26%ID^E:0^PREDICTED: Taeniopygia guttata teneurin transmembrane protein 4 (TENM4), transcript variant X11, mRNA	TEN4_HUMAN^TEN4_HUMAN^Q:172-4284,H:1352-2725^94%ID^E:0^RecName: Full=Teneurin-4;^Eukaryota; Metazoa; Chordata; Craniata; Vertebrata; Euteleostomi; Mammalia; Eutheria; Euarchontoglires; Primates; Haplorrhini; Catarrhini; Hominidae; Homo	TEN4_HUMAN^TEN4_HUMAN^Q:22-1392,H:1352-2725^94%ID^E:0^RecName: Full=Teneurin-4;^Eukaryota; Metazoa; Chordata; Craniata; Vertebrata; Euteleostomi; Mammalia; Eutheria; Euarchontoglires; Primates; Haplorrhini; Catarrhini; Hominidae; Homo	XP_030142115.1^XP_030142115.1^Q:172-4284,H:1311-2684^98.9%ID^E:0^.^.^XP_030142115.1 teneurin-4 isoform X6 [Taeniopygia guttata]	XP_030142115.1^XP_030142115.1^Q:22-1392,H:1311-2684^98.9%ID^E:0^.^.^XP_030142115.1 teneurin-4 isoform X6 [Taeniopygia guttata]	Teneurin transmembrane protein 4	TENM4	PF05593.19^RHS_repeat^NULL^350-382^E:2.4e-06`PF05593.19^RHS_repeat^NULL^941-975^E:1.8e-05	EGF_2,RHS_repeat,Ten_N,Tox-GHH	.	.	.	GO:0005737^cellular_component^cytoplasm`GO:0043005^cellular_component^neuron projection`GO:0005634^cellular_component^nucleus`GO:0005886^cellular_component^plasma membrane`GO:0050839^molecular_function^cell adhesion molecule binding`GO:0046982^molecular_function^protein heterodimerization activity`GO:0042803^molecular_function^protein homodimerization activity`GO:0060912^biological_process^cardia…	GO:0005737^cellular_component^cytoplasm`GO:0043005^cellular_component^neuron projection`GO:0005634^cellular_component^nucleus`GO:0005886^cellular_component^plasma membrane`GO:0050839^molecular_function^cell adhesion molecule binding`GO:0046982^molecular_function^protein heterodimerization activity`GO:0042803^molecular_function^protein homodimerization activity`GO:0060912^biological_process^cardia…	.	GO:0000003,GO:0000226,GO:0000902,GO:0000904,GO:0001654,GO:0001702,GO:0001708,GO:0001745,GO:0001751,GO:0001754,GO:0001941,GO:0003006,GO:0003008,GO:0003674,GO:0005488,GO:0005515,GO:0005575,GO:0005576,GO:0005622,GO:0005623,GO:0005634,GO:0005737,GO:0005856,GO:0005886,GO:0005887,GO:0005938,GO:0006928,GO:0006935,GO:0006996,GO:0007010,GO:0007017,GO:0007154,GO:0007155,GO:0007156,GO:0007157,GO:0007267,GO:…	KOG4659@1|root,KOG4659@2759|Eukaryota,38CNZ@33154|Opisthokonta,3BCCK@33208|Metazoa,3CTIR@33213|Bilateria,4857M@7711|Chordata,48XBN@7742|Vertebrata,4GTZX@8782|Aves	T	.	.	.	.	.	.	.	.	.	KEGG:hsa:26011	52644.XP_010574873.1	0.0	2717.0	33208|Metazoa	.	.	.	.	TENM4
NonamEVm000232	NonamEVm000232t1	NonamEVm000232t1.p1	3750-9095[+]	gi|2043890216|ref|XM_030258661.3|^gi|2043890216|ref|XM_030258661.3|^Q:1-9651,H:36-9691^99.92%ID^E:0^PREDICTED: Taeniopygia guttata Dmx like 1 (DMXL1), transcript variant X4, mRNA	DMXL1_HUMAN^DMXL1_HUMAN^Q:1293-9092,H:415-3027^63.9%ID^E:0^RecName: Full=DmX-like protein 1;^Eukaryota; Metazoa; Chordata; Craniata; Vertebrata; Euteleostomi; Mammalia; Eutheria; Euarchontoglires; Primates; Haplorrhini; Catarrhini; Hominidae; Homo	DMXL1_HUMAN^DMXL1_HUMAN^Q:1-1781,H:1231-3027^77%ID^E:0^RecName: Full=DmX-like protein 1;^Eukaryota; Metazoa; Chordata; Craniata; Vertebrata; Euteleostomi; Mammalia; Eutheria; Euarchontoglires; Primates; Haplorrhini; Catarrhini; Hominidae; Homo	XP_030114521.3^XP_030114521.3^Q:1293-9092,H:416-3016^81.9%ID^E:0^.^.^XP_030114521.3 dmX-like protein 1 isoform X4 [Taeniopygia guttata]	XP_030114521.3^XP_030114521.3^Q:1-1781,H:1236-3016^99.9%ID^E:0^.^.^XP_030114521.3 dmX-like protein 1 isoform X4 [Taeniopygia guttata]	RAVE protein 1 C terminal	DMXL1	PF12234.13^Rav1p_C^NULL^211-591^E:9.8e-74`PF00400.37^WD40^NULL^1583-1623^E:0.015`PF00400.37^WD40^NULL^1674-1710^E:1.5e-06	Rav1p_C,WD40	.	.	.	GO:0043291^cellular_component^RAVE complex`GO:0007035^biological_process^vacuolar acidification	GO:0043291^cellular_component^RAVE complex`GO:0007035^biological_process^vacuolar acidification	GO:0005515^molecular_function^protein binding	GO:0005575,GO:0005622,GO:0005623,GO:0005737,GO:0006873,GO:0006885,GO:0007035,GO:0007275,GO:0007424,GO:0008150,GO:0008593,GO:0009653,GO:0009966,GO:0009987,GO:0010646,GO:0016043,GO:0019725,GO:0022607,GO:0023051,GO:0030003,GO:0030004,GO:0030641,GO:0032501,GO:0032502,GO:0032991,GO:0034622,GO:0035148,GO:0035149,GO:0035152,GO:0035239,GO:0035295,GO:0042592,GO:0043291,GO:0043933,GO:0044085,GO:0044424,GO:…	KOG1064@1|root,KOG1064@2759|Eukaryota,38E6B@33154|Opisthokonta,3BAX9@33208|Metazoa,3CSDE@33213|Bilateria,484J0@7711|Chordata,48XA3@7742|Vertebrata,4GS46@8782|Aves	S	.	.	.	.	.	.	.	.	.	KEGG:hsa:1657	59894.ENSFALP00000007744	0.0	3252.0	33208|Metazoa	.	.	.	.	DMXL1
NonamEVm005792	NonamEVm005792t1	NonamEVm005792t1.p1	2-1303[+]	gi|2043890220|ref|XM_030258664.3|^gi|2043890220|ref|XM_030258664.3|^Q:1-1312,H:36-1349^99.85%ID^E:0^PREDICTED: Taeniopygia guttata Dmx like 1 (DMXL1), transcript variant X6, mRNA	DMXL1_HUMAN^DMXL1_HUMAN^Q:50-1294,H:1-414^76%ID^E:3.26e-218^RecName: Full=DmX-like protein 1;^Eukaryota; Metazoa; Chordata; Craniata; Vertebrata; Euteleostomi; Mammalia; Eutheria; Euarchontoglires; Primates; Haplorrhini; Catarrhini; Hominidae; Homo	DMXL1_HUMAN^DMXL1_HUMAN^Q:17-431,H:1-414^76%ID^E:2.79e-218^RecName: Full=DmX-like protein 1;^Eukaryota; Metazoa; Chordata; Craniata; Vertebrata; Euteleostomi; Mammalia; Eutheria; Euarchontoglires; Primates; Haplorrhini; Catarrhini; Hominidae; Homo	XP_030114524.3^XP_030114524.3^Q:50-1294,H:1-415^99.8%ID^E:1.21e-291^.^.^XP_030114524.3 dmX-like protein 1 isoform X6 [Taeniopygia guttata]	XP_030114524.3^XP_030114524.3^Q:17-431,H:1-415^99.8%ID^E:1.03e-291^.^.^XP_030114524.3 dmX-like protein 1 isoform X6 [Taeniopygia guttata]	RAVE protein 1 C terminal	DMXL1	PF00400.37^WD40^NULL^187-214^E:9.7e-05`PF00400.37^WD40^NULL^243-284^E:0.0028	Rav1p_C,WD40	.	.	.	GO:0043291^cellular_component^RAVE complex`GO:0007035^biological_process^vacuolar acidification	GO:0043291^cellular_component^RAVE complex`GO:0007035^biological_process^vacuolar acidification	GO:0005515^molecular_function^protein binding	GO:0005575,GO:0005622,GO:0005623,GO:0005737,GO:0006873,GO:0006885,GO:0007035,GO:0007275,GO:0007424,GO:0008150,GO:0008593,GO:0009653,GO:0009966,GO:0009987,GO:0010646,GO:0016043,GO:0019725,GO:0022607,GO:0023051,GO:0030003,GO:0030004,GO:0030641,GO:0032501,GO:0032502,GO:0032991,GO:0034622,GO:0035148,GO:0035149,GO:0035152,GO:0035239,GO:0035295,GO:0042592,GO:0043291,GO:0043933,GO:0044085,GO:0044424,GO:…	KOG1064@1|root,KOG1064@2759|Eukaryota,38E6B@33154|Opisthokonta,3BAX9@33208|Metazoa,3CSDE@33213|Bilateria,484J0@7711|Chordata,48XA3@7742|Vertebrata,4GS46@8782|Aves	S	.	.	.	.	.	.	.	.	.	KEGG:hsa:1657	181119.XP_005528184.1	4.38e-269	812.0	33208|Metazoa	.	.	.	.	DMXL1
NonamEVm009567	NonamEVm009567t3	NonamEVm009567t3.p1	10-750[+]	gi|2043823874|ref|XM_002194836.6|^gi|2043823874|ref|XM_002194836.6|^Q:2117-3185,H:1614-2684^99.35%ID^E:0^PREDICTED: Taeniopygia guttata kelch domain containing 4 (KLHDC4), mRNA	KLDC4_HUMAN^KLDC4_HUMAN^Q:2121-2570,H:349-494^59.5%ID^E:2.22e-41^RecName: Full=Kelch domain-containing protein 4;^Eukaryota; Metazoa; Chordata; Craniata; Vertebrata; Euteleostomi; Mammalia; Eutheria; Euarchontoglires; Primates; Haplorrhini; Catarrhini; Hominidae; Homo	.	XP_002194872.3^XP_002194872.3^Q:819-2570,H:260-500^41.1%ID^E:5.45e-97^.^.^XP_002194872.3 kelch domain-containing protein 4 [Taeniopygia guttata]	.	.	.	.	.	.	TMRs:PredHel=5^Topology=i81-103o123-145i158-180o184-206i213-235o	.	.	.	.	.	.	.	.	.	.	.	.	.	.	.	.	KEGG:hsa:54758	.	.	.	.	.	.	.	.	KLHDC4
NonamEVm016870	NonamEVm016870t1	NonamEVm016870t1.p1	3083-3457[+]	gi|2582879740|emb|OY740730.1|^gi|2582879740|emb|OY740730.1|^Q:5807-9873,H:48423410-48427516^89.48%ID^E:0^Fringilla coelebs genome assembly, chromosome: 6	TM86A_BOVIN^TM86A_BOVIN^Q:1851-1219,H:40-235^52.1%ID^E:5.86e-56^RecName: Full=Lysoplasmalogenase TMEM86A;^Eukaryota; Metazoa; Chordata; Craniata; Vertebrata; Euteleostomi; Mammalia; Eutheria; Laurasiatheria; Artiodactyla; Ruminantia; Pecora; Bovidae; Bovinae; Bos	.	NWX33906.1^NWX33906.1^Q:1887-1210,H:24-230^70.9%ID^E:1.62e-82^.^.^NWX33906.1 TM86A protein [Notiomystis cincta]	.	.	.	.	.	.	.	.	GO:0005789^cellular_component^endoplasmic reticulum membrane`GO:0016020^cellular_component^membrane`GO:0047408^molecular_function^alkenylglycerophosphocholine hydrolase activity`GO:0016787^molecular_function^hydrolase activity`GO:0006629^biological_process^lipid metabolic process	.	.	.	.	.	.	.	.	.	.	.	.	.	.	KEGG:bta:532018	.	.	.	.	.	.	.	.	TMEM86A
NonamEVm006160	NonamEVm006160t1	NonamEVm006160t1.p1	17-1255[+]	gi|2043823290|ref|XM_030281578.3|^gi|2043823290|ref|XM_030281578.3|^Q:1-2772,H:556-3326^99.75%ID^E:0^PREDICTED: Taeniopygia guttata ariadne RBR E3 ubiquitin protein ligase 1 (ARIH1), transcript variant X2, mRNA	ARI1_BOVIN^ARI1_BOVIN^Q:2-1252,H:139-555^99.8%ID^E:0^RecName: Full=E3 ubiquitin-protein ligase ARIH1;^Eukaryota; Metazoa; Chordata; Craniata; Vertebrata; Euteleostomi; Mammalia; Eutheria; Laurasiatheria; Artiodactyla; Ruminantia; Pecora; Bovidae; Bovinae; Bos	ARI1_BOVIN^ARI1_BOVIN^Q:1-412,H:144-555^99.8%ID^E:0^RecName: Full=E3 ubiquitin-protein ligase ARIH1;^Eukaryota; Metazoa; Chordata; Craniata; Vertebrata; Euteleostomi; Mammalia; Eutheria; Laurasiatheria; Artiodactyla; Ruminantia; Pecora; Bovidae; Bovinae; Bos	NXM59244.1^NXM59244.1^Q:2-1252,H:16-432^100%ID^E:0^.^.^NXM59244.1 ARI1 ligase [Illadopsis cleaveri]	NXM59244.1^NXM59244.1^Q:1-412,H:21-432^100%ID^E:0^.^.^NXM59244.1 ARI1 ligase [Illadopsis cleaveri]	E3 ubiquitin-protein ligase ARIH1	ARIH1	PF00097.30^zf-C3HC4^NULL^41-87^E:1.1e-05`PF13923.11^zf-C3HC4_2^NULL^41-73^E:3e-07`PF13445.11^zf-RING_UBOX^NULL^41-87^E:0.00025`PF01485.26^IBR^NULL^112-172^E:6.3e-17`PF22191.1^IBR_1^NULL^194-235^E:6.1e-16`PF22605.1^IBR_2^NULL^194-235^E:1e-15`PF19422.4^Ariadne^NULL^258-379^E:9.1e-13	IBR,zf-C3HC4,zf-C3HC4_2	.	.	.	GO:0015030^cellular_component^Cajal body`GO:0005737^cellular_component^cytoplasm`GO:0097413^cellular_component^Lewy body`GO:0016604^cellular_component^nuclear body`GO:0005634^cellular_component^nucleus`GO:0000151^cellular_component^ubiquitin ligase complex`GO:0031624^molecular_function^ubiquitin conjugating enzyme binding`GO:0061630^molecular_function^ubiquitin protein ligase activity`GO:0004842^…	GO:0015030^cellular_component^Cajal body`GO:0005737^cellular_component^cytoplasm`GO:0097413^cellular_component^Lewy body`GO:0016604^cellular_component^nuclear body`GO:0005634^cellular_component^nucleus`GO:0000151^cellular_component^ubiquitin ligase complex`GO:0031624^molecular_function^ubiquitin conjugating enzyme binding`GO:0061630^molecular_function^ubiquitin protein ligase activity`GO:0004842^…	GO:0046872^molecular_function^metal ion binding`GO:0008270^molecular_function^zinc ion binding	GO:0000003,GO:0000151,GO:0000209,GO:0003006,GO:0003674,GO:0003824,GO:0004842,GO:0005488,GO:0005515,GO:0005575,GO:0005622,GO:0005623,GO:0005634,GO:0005654,GO:0005737,GO:0005829,GO:0006464,GO:0006508,GO:0006511,GO:0006807,GO:0006996,GO:0007029,GO:0007275,GO:0007276,GO:0007281,GO:0007292,GO:0007399,GO:0008150,GO:0008152,GO:0008270,GO:0009056,GO:0009057,GO:0009893,GO:0009894,GO:0009896,GO:0009987,GO:…	KOG1815@1|root,KOG1815@2759|Eukaryota,38DN7@33154|Opisthokonta,3BBSA@33208|Metazoa,3CWAP@33213|Bilateria,48A2H@7711|Chordata,496JP@7742|Vertebrata,4GQIP@8782|Aves	O	ko:K11968	.	.	.	.	ko00000,ko01000,ko04121	.	.	.	KEGG:bta:508410	181119.XP_005521418.1	0.0	884.0	33208|Metazoa	2.3.2.31	.	.	.	ARIH1
NonamEVm015639	NonamEVm015639t1	NonamEVm015639t1.p1	2704-3102[+]	gi|2082008581|emb|OU383782.1|^gi|2082008581|emb|OU383782.1|^Q:435-9775,H:14472896-14482289^90.63%ID^E:0^Acrocephalus scirpaceus scirpaceus genome assembly, chromosome: 9	.	.	RLV99649.1^RLV99649.1^Q:2424-2615,H:117-180^60.9%ID^E:4.43e-08^.^.^RLV99649.1 hypothetical protein DV515_00009610 [Chloebia gouldiae]	.	.	.	.	.	.	.	.	.	.	.	.	.	.	.	.	.	.	.	.	.	.	.	.	.	.	.	.	.	.	.	.	MAP6, SYNPR
NonamEVm019278	NonamEVm019278t1	NonamEVm019278t1.p1	582-920[+]	gi|2082008581|emb|OU383782.1|^gi|2082008581|emb|OU383782.1|^Q:435-929,H:14472896-14473379^89.04%ID^E:4.8e-166^Acrocephalus scirpaceus scirpaceus genome assembly, chromosome: 9	.	.	.	.	.	.	.	.	.	.	.	.	.	.	.	.	.	.	.	.	.	.	.	.	.	.	.	.	.	.	.	.	.	.	.	SYNPR
NonamEVm000047	NonamEVm000047t1	NonamEVm000047t1.p1	24-7226[+]	gi|2043882674|ref|XM_030279763.3|^gi|2043882674|ref|XM_030279763.3|^Q:3-9555,H:138-9693^99.23%ID^E:0^PREDICTED: Taeniopygia guttata notch receptor 2 (NOTCH2), transcript variant X1, mRNA	NOTC2_HUMAN^NOTC2_HUMAN^Q:3-7223,H:22-2471^79.9%ID^E:0^RecName: Full=Neurogenic locus notch homolog protein 2 {ECO:0000305};^Eukaryota; Metazoa; Chordata; Craniata; Vertebrata; Euteleostomi; Mammalia; Eutheria; Euarchontoglires; Primates; Haplorrhini; Catarrhini; Hominidae; Homo	NOTC2_HUMAN^NOTC2_HUMAN^Q:2-2400,H:30-2471^79.9%ID^E:0^RecName: Full=Neurogenic locus notch homolog protein 2 {ECO:0000305};^Eukaryota; Metazoa; Chordata; Craniata; Vertebrata; Euteleostomi; Mammalia; Eutheria; Euarchontoglires; Primates; Haplorrhini; Catarrhini; Hominidae; Homo	XP_021401646.1^XP_021401646.1^Q:3-7223,H:25-2431^99.8%ID^E:0^.^.^XP_021401646.1 neurogenic locus notch homolog protein 2 [Lonchura striata domestica]	OWK60950.1^OWK60950.1^Q:1-2400,H:1-2400^99.8%ID^E:0^.^.^OWK60950.1 Neurogenic locus notch 2 [Lonchura striata domestica]	neurogenic locus notch homolog protein	NOTCH2	PF00008.32^EGF^NULL^40-71^E:1.1e-07`PF12661.12^hEGF^NULL^45-68^E:0.0016`PF00008.32^EGF^NULL^83-112^E:4e-07`PF12661.12^hEGF^NULL^87-109^E:0.00014`PF00008.32^EGF^NULL^120-150^E:1.4e-06`PF12661.12^hEGF^NULL^125-146^E:0.00013`PF07645.20^EGF_CA^NULL^154-186^E:1.2e-09`PF00008.32^EGF^NULL^158-189^E:2.6e-08`PF12661.12^hEGF^NULL^164-185^E:2.1e-06`PF00008.32^EGF^NULL^197-227^E:3.1e-06`PF12661.12^hEGF^NULL^…	Ank,Ank_2,Ank_4,Ank_5,DUF3454,EGF,EGF_CA,NOD,NODP,Notch,hEGF	.	TMRs:PredHel=2^Topology=o1591-1610i1623-1645o	.	GO:0009986^cellular_component^cell surface`GO:0005929^cellular_component^cilium`GO:0005789^cellular_component^endoplasmic reticulum membrane`GO:0005576^cellular_component^extracellular region`GO:0000139^cellular_component^Golgi membrane`GO:0016020^cellular_component^membrane`GO:0005654^cellular_component^nucleoplasm`GO:0005634^cellular_component^nucleus`GO:0005886^cellular_component^plasma membra…	GO:0009986^cellular_component^cell surface`GO:0005929^cellular_component^cilium`GO:0005789^cellular_component^endoplasmic reticulum membrane`GO:0005576^cellular_component^extracellular region`GO:0000139^cellular_component^Golgi membrane`GO:0016020^cellular_component^membrane`GO:0005654^cellular_component^nucleoplasm`GO:0005634^cellular_component^nucleus`GO:0005886^cellular_component^plasma membra…	GO:0030154^biological_process^cell differentiation`GO:0016020^cellular_component^membrane`GO:0007219^biological_process^Notch signaling pathway`GO:0007275^biological_process^multicellular organism development`GO:0005515^molecular_function^protein binding	GO:0000003,GO:0000122,GO:0000139,GO:0000278,GO:0000578,GO:0000902,GO:0000904,GO:0001525,GO:0001568,GO:0001654,GO:0001655,GO:0001667,GO:0001700,GO:0001701,GO:0001708,GO:0001709,GO:0001736,GO:0001738,GO:0001745,GO:0001751,GO:0001752,GO:0001754,GO:0001773,GO:0001775,GO:0001816,GO:0001822,GO:0001889,GO:0001890,GO:0001894,GO:0001932,GO:0001933,GO:0001934,GO:0001944,GO:0001947,GO:0002009,GO:0002011,GO:…	KOG1217@1|root,KOG1217@2759|Eukaryota,38BUP@33154|Opisthokonta,3BAFT@33208|Metazoa,3CRZB@33213|Bilateria,485Y1@7711|Chordata,48V3W@7742|Vertebrata,4GS25@8782|Aves	T	ko:K02599,ko:K20994	ko01522,ko04320,ko04330,ko04658,ko04919,ko05020,ko05165,ko05200,ko05206,ko05224,map01522,map04320,map04330,map04658,map04919,map05020,map05165,map05200,map05206,map05224	M00682	.	.	ko00000,ko00001,ko00002	.	.	.	KEGG:hsa:4853	181119.XP_005528707.1	0.0	2296.0	33208|Metazoa	.	.	.	.	NOTCH2
NonamEVm000336	NonamEVm000336t1	NonamEVm000336t1.p1	311-5227[+]	gi|2043874761|ref|XM_030274341.3|^gi|2043874761|ref|XM_030274341.3|^Q:1-7259,H:119-7376^99.26%ID^E:0^PREDICTED: Taeniopygia guttata mitogen-activated protein kinase binding protein 1 (MAPKBP1), transcript variant X2, mRNA	MABP1_XENLA^MABP1_XENLA^Q:311-5224,H:1-1580^61.9%ID^E:0^RecName: Full=Mitogen-activated protein kinase-binding protein 1;^Eukaryota; Metazoa; Chordata; Craniata; Vertebrata; Euteleostomi; Amphibia; Batrachia; Anura; Pipoidea; Pipidae; Xenopodinae; Xenopus; Xenopus	MABP1_XENLA^MABP1_XENLA^Q:6-1638,H:7-1580^62.1%ID^E:0^RecName: Full=Mitogen-activated protein kinase-binding protein 1;^Eukaryota; Metazoa; Chordata; Craniata; Vertebrata; Euteleostomi; Amphibia; Batrachia; Anura; Pipoidea; Pipidae; Xenopodinae; Xenopus; Xenopus	XP_030130200.3^XP_030130200.3^Q:311-5224,H:1-1638^99.6%ID^E:0^.^.^XP_030130200.3 mitogen-activated protein kinase-binding protein 1 isoform X1 [Taeniopygia guttata]	XP_030130200.3^XP_030130200.3^Q:1-1638,H:1-1638^99.6%ID^E:0^.^.^XP_030130200.3 mitogen-activated protein kinase-binding protein 1 isoform X1 [Taeniopygia guttata]	Mitogen-activated protein kinase-binding protein 1	MAPKBP1	PF08662.16^eIF2A^NULL^73-171^E:1.8e-05`PF00400.37^WD40^NULL^84-111^E:0.00033`PF00400.37^WD40^NULL^126-165^E:8.7e-06`PF00400.37^WD40^NULL^179-204^E:0.00066`PF00400.37^WD40^NULL^285-307^E:0.0036`PF00400.37^WD40^NULL^350-373^E:0.026`PF00400.37^WD40^NULL^411-428^E:0.009`PF00400.37^WD40^NULL^563-598^E:0.0044`PF00400.37^WD40^NULL^697-734^E:1.1e-07	WD40	.	.	.	GO:0005737^cellular_component^cytoplasm`GO:0043124^biological_process^negative regulation of canonical NF-kappaB signal transduction`GO:0046330^biological_process^positive regulation of JNK cascade	GO:0005737^cellular_component^cytoplasm`GO:0043124^biological_process^negative regulation of canonical NF-kappaB signal transduction`GO:0046330^biological_process^positive regulation of JNK cascade	GO:0005515^molecular_function^protein binding	GO:0000165,GO:0000186,GO:0000226,GO:0000278,GO:0000922,GO:0001817,GO:0001818,GO:0001932,GO:0001934,GO:0002791,GO:0002792,GO:0002831,GO:0002832,GO:0003674,GO:0003676,GO:0003723,GO:0005488,GO:0005575,GO:0005622,GO:0005623,GO:0005634,GO:0005681,GO:0005682,GO:0005737,GO:0005815,GO:0005819,GO:0005856,GO:0006139,GO:0006396,GO:0006464,GO:0006468,GO:0006725,GO:0006793,GO:0006796,GO:0006807,GO:0006950,GO:…	KOG1408@1|root,KOG1408@2759|Eukaryota,38C7A@33154|Opisthokonta,3BB15@33208|Metazoa,3CU3Z@33213|Bilateria,483XA@7711|Chordata,497VH@7742|Vertebrata,4GHIN@8782|Aves	S	ko:K21763	.	.	.	.	ko00000,ko03036	.	.	.	KEGG:xla:446377	59894.ENSFALP00000006272	0.0	3009.0	33208|Metazoa	.	.	.	.	MAPKBP1
NonamEVm016367	NonamEVm016367t1	NonamEVm016367t1.p1	7050-7433[+]	gi|2582879761|emb|OY740736.1|^gi|2582879761|emb|OY740736.1|^Q:22-9872,H:12897263-12887406^91.25%ID^E:0^Fringilla coelebs genome assembly, chromosome: 12	.	.	OPJ70507.1^OPJ70507.1^Q:8181-8068,H:63-100^81.6%ID^E:3.02e-08^.^.^OPJ70507.1 hypothetical protein AV530_019634 [Patagioenas fasciata monilis]	.	.	.	.	.	sigP:1^21^0.72639126	.	.	.	.	.	.	.	.	.	.	.	.	.	.	.	.	.	.	.	.	.	.	.	.	.	.	HDGFL3
NonamEVm011573	NonamEVm011573t1	NonamEVm011573t1.p1	10-570[+]	gi|2043871087|ref|XM_032748374.2|^gi|2043871087|ref|XM_032748374.2|^Q:25-4356,H:3938-8272^98.14%ID^E:0^PREDICTED: Taeniopygia guttata serine/threonine-protein kinase PAK 3 (LOC100220716), transcript variant X10, mRNA	.	.	NWQ85945.1^NWQ85945.1^Q:609-1088,H:106-276^44.6%ID^E:3.69e-21^.^.^NWQ85945.1 CSMD3 protein [Burhinus bistriatus]	PKU43984.1^PKU43984.1^Q:104-167,H:32-92^50.7%ID^E:4.24e-07^.^.^PKU43984.1 solute carrier family 12 member 2 [Limosa lapponica baueri]	.	.	.	.	.	.	.	.	.	.	.	.	.	.	.	.	.	.	.	.	.	.	.	.	.	.	.	.	.	.	.	LOC100220716
NonamEVm014978	NonamEVm014978t1	NonamEVm014978t1.p1	35-448[+]	gi|2043847076|ref|XR_003958854.3|^gi|2043847076|ref|XR_003958854.3|^Q:1-1202,H:46-1249^99.17%ID^E:0^PREDICTED: Taeniopygia guttata scaffold protein involved in DNA repair (SPIDR), transcript variant X3, misc_RNA	SPIDR_HUMAN^SPIDR_HUMAN^Q:786-1202,H:229-366^58.6%ID^E:3.48e-32^RecName: Full=DNA repair-scaffolding protein;^Eukaryota; Metazoa; Chordata; Craniata; Vertebrata; Euteleostomi; Mammalia; Eutheria; Euarchontoglires; Primates; Haplorrhini; Catarrhini; Hominidae; Homo	SPIDR_HUMAN^SPIDR_HUMAN^Q:3-118,H:9-119^40.5%ID^E:1.8e-15^RecName: Full=DNA repair-scaffolding protein;^Eukaryota; Metazoa; Chordata; Craniata; Vertebrata; Euteleostomi; Mammalia; Eutheria; Euarchontoglires; Primates; Haplorrhini; Catarrhini; Hominidae; Homo	XP_030122039.3^XP_030122039.3^Q:750-1202,H:240-390^99.3%ID^E:4.19e-79^.^.^XP_030122039.3 DNA repair-scaffolding protein isoform X2 [Taeniopygia guttata]	XP_030122039.3^XP_030122039.3^Q:1-126,H:1-126^100%ID^E:4.81e-71^.^.^XP_030122039.3 DNA repair-scaffolding protein isoform X2 [Taeniopygia guttata]	Scaffolding protein involved in DNA repair	SPIDR	PF14950.11^DUF4502^NULL^5-128^E:6.3e-24	DUF4502,DUF4503	.	.	.	GO:0000228^cellular_component^nuclear chromosome`GO:0005654^cellular_component^nucleoplasm`GO:0072757^biological_process^cellular response to camptothecin`GO:0072711^biological_process^cellular response to hydroxyurea`GO:0071479^biological_process^cellular response to ionizing radiation`GO:0006974^biological_process^DNA damage response`GO:0000724^biological_process^double-strand break repair via …	GO:0000228^cellular_component^nuclear chromosome`GO:0005654^cellular_component^nucleoplasm`GO:0072757^biological_process^cellular response to camptothecin`GO:0072711^biological_process^cellular response to hydroxyurea`GO:0071479^biological_process^cellular response to ionizing radiation`GO:0006974^biological_process^DNA damage response`GO:0000724^biological_process^double-strand break repair via …	.	.	2CH21@1|root,2QTZE@2759|Eukaryota,39NQ3@33154|Opisthokonta,3CQ8H@33208|Metazoa,3E6DQ@33213|Bilateria,48RVN@7711|Chordata,49N9R@7742|Vertebrata,4CBB1@8459|Testudines	S	.	.	.	.	.	.	.	.	.	KEGG:hsa:23514	8469.XP_007058843.1	6.9e-37	140.0	33208|Metazoa	.	.	.	.	SPIDR
NonamEVm010253	NonamEVm010253t1	NonamEVm010253t1.p1	10-675[+]	gi|2043827226|ref|XM_030283658.3|^gi|2043827226|ref|XM_030283658.3|^Q:1-784,H:13725-14510^98.86%ID^E:0^PREDICTED: Taeniopygia guttata nuclear receptor binding SET domain protein 1 (NSD1), transcript variant X2, mRNA	.	.	RLW03054.1^RLW03054.1^Q:785-480,H:70-169^93.1%ID^E:3.65e-57^.^.^RLW03054.1 hypothetical protein DV515_00006785 [Chloebia gouldiae]	XP_013150152.1^XP_013150152.1^Q:2-221,H:122-346^45.5%ID^E:3.92e-39^.^.^XP_013150152.1 uncharacterized protein LOC106112111 [Falco peregrinus]	.	.	.	.	.	.	.	.	.	.	.	.	.	.	.	.	.	.	.	.	.	.	.	.	.	.	.	.	.	.	.	NSD1
NonamEVm000267	NonamEVm000267t1	NonamEVm000267t1.p1	37-5238[+]	gi|2043880765|ref|XM_030277603.3|^gi|2043880765|ref|XM_030277603.3|^Q:2-9374,H:51-9447^99.17%ID^E:0^PREDICTED: Taeniopygia guttata phosphoinositide kinase, FYVE-type zinc finger containing (PIKFYVE), transcript variant X7, mRNA	FYV1_HUMAN^FYV1_HUMAN^Q:34-5205,H:101-1815^82.2%ID^E:0^RecName: Full=1-phosphatidylinositol 3-phosphate 5-kinase {ECO:0000305};^Eukaryota; Metazoa; Chordata; Craniata; Vertebrata; Euteleostomi; Mammalia; Eutheria; Euarchontoglires; Primates; Haplorrhini; Catarrhini; Hominidae; Homo	FYV1_HUMAN^FYV1_HUMAN^Q:3-1713,H:104-1805^82.7%ID^E:0^RecName: Full=1-phosphatidylinositol 3-phosphate 5-kinase {ECO:0000305};^Eukaryota; Metazoa; Chordata; Craniata; Vertebrata; Euteleostomi; Mammalia; Eutheria; Euarchontoglires; Primates; Haplorrhini; Catarrhini; Hominidae; Homo	XP_030133463.3^XP_030133463.3^Q:37-5205,H:1-1723^99.2%ID^E:0^.^.^XP_030133463.3 1-phosphatidylinositol 3-phosphate 5-kinase isoform X5 [Taeniopygia guttata]	XP_030133463.3^XP_030133463.3^Q:1-1713,H:1-1713^99.8%ID^E:0^.^.^XP_030133463.3 1-phosphatidylinositol 3-phosphate 5-kinase isoform X5 [Taeniopygia guttata]	1-phosphatidylinositol 3-phosphate 5-kinase	PIKFYVE	PF01363.26^FYVE^NULL^53-114^E:6e-18`PF00610.26^DEP^NULL^267-336^E:1.4e-20`PF00118.29^Cpn60_TCP1^NULL^533-755^E:5.6e-32	Cpn60_TCP1,DEP,FYVE,PIP5K	.	.	.	GO:0005911^cellular_component^cell-cell junction`GO:0031410^cellular_component^cytoplasmic vesicle`GO:0005829^cellular_component^cytosol`GO:0031901^cellular_component^early endosome membrane`GO:0010008^cellular_component^endosome membrane`GO:0000139^cellular_component^Golgi membrane`GO:0031902^cellular_component^late endosome membrane`GO:0045121^cellular_component^membrane raft`GO:0048471^cellula…	GO:0005911^cellular_component^cell-cell junction`GO:0031410^cellular_component^cytoplasmic vesicle`GO:0005829^cellular_component^cytosol`GO:0031901^cellular_component^early endosome membrane`GO:0010008^cellular_component^endosome membrane`GO:0000139^cellular_component^Golgi membrane`GO:0031902^cellular_component^late endosome membrane`GO:0045121^cellular_component^membrane raft`GO:0048471^cellula…	GO:0046872^molecular_function^metal ion binding`GO:0035556^biological_process^intracellular signal transduction`GO:0005524^molecular_function^ATP binding	GO:0000139,GO:0000285,GO:0003674,GO:0003824,GO:0005488,GO:0005543,GO:0005575,GO:0005622,GO:0005623,GO:0005737,GO:0005768,GO:0005769,GO:0005770,GO:0005794,GO:0005829,GO:0005911,GO:0006629,GO:0006644,GO:0006650,GO:0006661,GO:0006793,GO:0006796,GO:0006810,GO:0006914,GO:0007034,GO:0007041,GO:0007154,GO:0007165,GO:0007272,GO:0007275,GO:0007399,GO:0008104,GO:0008150,GO:0008152,GO:0008270,GO:0008289,GO:…	COG5253@1|root,KOG0230@2759|Eukaryota,38BIU@33154|Opisthokonta,3BD3G@33208|Metazoa,3CUJY@33213|Bilateria,48AAW@7711|Chordata,48UYJ@7742|Vertebrata,4GNCC@8782|Aves	T	ko:K00889,ko:K00921	ko00562,ko01100,ko04011,ko04070,ko04072,ko04139,ko04144,ko04145,ko04666,ko04810,ko05231,map00562,map01100,map04011,map04070,map04072,map04139,map04144,map04145,map04666,map04810,map05231	M00130	R03469,R05802,R10951	RC00002,RC00078	ko00000,ko00001,ko00002,ko01000,ko04131	.	.	.	KEGG:hsa:200576	59894.ENSFALP00000003784	0.0	3281.0	33208|Metazoa	2.7.1.150,2.7.1.68	.	.	.	PIKFYVE
NonamEVm022814	NonamEVm022814t1	NonamEVm022814t1.p1	10-309[+]	gi|1698050192|emb|LR606187.1|^gi|1698050192|emb|LR606187.1|^Q:2466-5544,H:47355908-47352804^82.71%ID^E:0^Aquila chrysaetos chrysaetos genome assembly, chromosome: 7	.	.	.	.	.	.	.	.	.	.	.	.	.	.	.	.	.	.	.	.	.	.	.	.	.	.	.	.	.	.	.	.	.	.	.	CDKL5
NonamEVm000585	NonamEVm000585t1	NonamEVm000585t1.p1	951-5045[+]	gi|2043828199|ref|XM_030284254.3|^gi|2043828199|ref|XM_030284254.3|^Q:1005-5019,H:573-4587^99.75%ID^E:0^PREDICTED: Taeniopygia guttata Rap guanine nucleotide exchange factor 6 (RAPGEF6), transcript variant X7, mRNA	RPGF6_HUMAN^RPGF6_HUMAN^Q:1005-5018,H:166-1488^83.5%ID^E:0^RecName: Full=Rap guanine nucleotide exchange factor 6;^Eukaryota; Metazoa; Chordata; Craniata; Vertebrata; Euteleostomi; Mammalia; Eutheria; Euarchontoglires; Primates; Haplorrhini; Catarrhini; Hominidae; Homo	RPGF6_HUMAN^RPGF6_HUMAN^Q:19-1356,H:166-1488^83.5%ID^E:0^RecName: Full=Rap guanine nucleotide exchange factor 6;^Eukaryota; Metazoa; Chordata; Craniata; Vertebrata; Euteleostomi; Mammalia; Eutheria; Euarchontoglires; Primates; Haplorrhini; Catarrhini; Hominidae; Homo	XP_030140121.3^XP_030140121.3^Q:951-5018,H:1-1402^96.7%ID^E:0^.^.^XP_030140121.3 rap guanine nucleotide exchange factor 6 isoform X12 [Taeniopygia guttata]	XP_030140121.3^XP_030140121.3^Q:1-1356,H:1-1402^96.7%ID^E:0^.^.^XP_030140121.3 rap guanine nucleotide exchange factor 6 isoform X12 [Taeniopygia guttata]	Rap guanine nucleotide exchange factor 6	RAPGEF6	PF00027.34^cNMP_binding^NULL^158-236^E:7.7e-08`PF00618.25^RasGEF_N^NULL^271-357^E:5.2e-14`PF00595.29^PDZ^NULL^385-463^E:1.2e-12`PF17820.6^PDZ_6^NULL^412-463^E:1.7e-09`PF00788.28^RA^NULL^611-694^E:9.6e-15`PF00617.24^RasGEF^NULL^724-902^E:9.6e-57	PDZ,RA,RasGEF,RasGEF_N,cNMP_binding	.	.	.	GO:0016324^cellular_component^apical plasma membrane`GO:0005813^cellular_component^centrosome`GO:0005829^cellular_component^cytosol`GO:0030139^cellular_component^endocytic vesicle`GO:0005886^cellular_component^plasma membrane`GO:0030742^molecular_function^GTP-dependent protein binding`GO:0005085^molecular_function^guanyl-nucleotide exchange factor activity`GO:0070300^molecular_function^phosphatid…	GO:0016324^cellular_component^apical plasma membrane`GO:0005813^cellular_component^centrosome`GO:0005829^cellular_component^cytosol`GO:0030139^cellular_component^endocytic vesicle`GO:0005886^cellular_component^plasma membrane`GO:0030742^molecular_function^GTP-dependent protein binding`GO:0005085^molecular_function^guanyl-nucleotide exchange factor activity`GO:0070300^molecular_function^phosphatid…	GO:0005515^molecular_function^protein binding`GO:0007165^biological_process^signal transduction`GO:0005085^molecular_function^guanyl-nucleotide exchange factor activity`GO:0007264^biological_process^small GTPase-mediated signal transduction	GO:0000003,GO:0000165,GO:0001654,GO:0001700,GO:0002009,GO:0002165,GO:0002376,GO:0002520,GO:0003006,GO:0003674,GO:0005085,GO:0005088,GO:0005488,GO:0005515,GO:0005543,GO:0005575,GO:0005622,GO:0005623,GO:0005737,GO:0005813,GO:0005815,GO:0005829,GO:0005856,GO:0005886,GO:0006464,GO:0006468,GO:0006793,GO:0006796,GO:0006807,GO:0006928,GO:0006929,GO:0006930,GO:0007154,GO:0007165,GO:0007264,GO:0007265,GO:…	KOG3629@1|root,KOG3542@2759|Eukaryota,38F50@33154|Opisthokonta,3B985@33208|Metazoa,3CV99@33213|Bilateria,48B57@7711|Chordata,48VDR@7742|Vertebrata,4GSYG@8782|Aves	T	ko:K08018,ko:K08020	ko04010,ko04015,ko04530,map04010,map04015,map04530	.	.	.	ko00000,ko00001	.	.	.	KEGG:hsa:51735	181119.XP_005523551.1	0.0	2556.0	33208|Metazoa	.	.	.	.	RAPGEF6
NonamEVm022824	NonamEVm022824t1	NonamEVm022824t1.p1	10-309[+]	gi|2043828209|ref|XM_030284261.3|^gi|2043828209|ref|XM_030284261.3|^Q:1-1845,H:8389-10234^99.67%ID^E:0^PREDICTED: Taeniopygia guttata Rap guanine nucleotide exchange factor 6 (RAPGEF6), transcript variant X12, mRNA	.	.	RMC06927.1^RMC06927.1^Q:717-1001,H:18-115^48.1%ID^E:1.34e-20^.^.^RMC06927.1 hypothetical protein DUI87_16378 [Hirundo rustica rustica]	RMB96795.1^RMB96795.1^Q:19-76,H:1497-1550^75.9%ID^E:1.94e-16^.^.^RMB96795.1 hypothetical protein DUI87_26861 [Hirundo rustica rustica]	.	.	.	.	.	TMRs:PredHel=2^Topology=i12-34o71-90i	.	.	.	.	.	.	.	.	.	.	.	.	.	.	.	.	.	.	.	.	.	.	.	.	.	RAPGEF6
NonamEVm013290	NonamEVm013290t1	NonamEVm013290t1.p1	5687-6154[+]	gi|2032775546|ref|XM_041484035.1|^gi|2032775546|ref|XM_041484035.1|^Q:5616-9575,H:1544-5530^93.24%ID^E:0^PREDICTED: Pyrgilauda ruficollis coiled-coil domain containing 187 (CCDC187), transcript variant X1, mRNA	CE350_HUMAN^CE350_HUMAN^Q:8325-8867,H:2930-3111^31.4%ID^E:2.26e-11^RecName: Full=Centrosome-associated protein 350 {ECO:0000305};^Eukaryota; Metazoa; Chordata; Craniata; Vertebrata; Euteleostomi; Mammalia; Eutheria; Euarchontoglires; Primates; Haplorrhini; Catarrhini; Hominidae; Homo	.	RLW00466.1^RLW00466.1^Q:1760-8668,H:445-2309^38.1%ID^E:0^.^.^RLW00466.1 hypothetical protein DV515_00008735 [Chloebia gouldiae]	XP_032607328.2^XP_032607328.2^Q:4-153,H:44-193^96%ID^E:4.16e-87^.^.^XP_032607328.2 centrosome-associated protein 350 [Taeniopygia guttata]	CAP_GLY	.	.	CAP_GLY	.	.	.	GO:0042995^cellular_component^cell projection`GO:0005814^cellular_component^centriole`GO:0005813^cellular_component^centrosome`GO:0005737^cellular_component^cytoplasm`GO:0016020^cellular_component^membrane`GO:0005634^cellular_component^nucleus`GO:0005819^cellular_component^spindle`GO:0008017^molecular_function^microtubule binding`GO:0034453^biological_process^microtubule anchoring`GO:1905515^biol…	.	.	.	COG5244@1|root,KOG4568@2759|Eukaryota,3AFH7@33154|Opisthokonta,3BXB8@33208|Metazoa,3DF9C@33213|Bilateria,48H9S@7711|Chordata,49F9J@7742|Vertebrata,4CJ8A@8459|Testudines	Z	ko:K16768	.	.	.	.	ko00000,ko03036	.	.	.	KEGG:hsa:9857	8479.XP_005299544.1	1.15e-14	78.2	33208|Metazoa	.	.	.	.	CCDC187, LOC116806616
NonamEVm014891	NonamEVm014891t1	NonamEVm014891t1.p1	2691-3107[+]	gi|2043833290|ref|XM_041719797.1|^gi|2043833290|ref|XM_041719797.1|^Q:430-3116,H:123-2820^94.71%ID^E:0^PREDICTED: Taeniopygia guttata coiled-coil domain containing 187 (CCDC187), mRNA	.	.	XP_041575731.1^XP_041575731.1^Q:678-3074,H:20-823^45.1%ID^E:2.5e-166^.^.^XP_041575731.1 coiled-coil domain-containing protein 187 [Taeniopygia guttata]	XP_041575731.1^XP_041575731.1^Q:4-128,H:700-823^92%ID^E:9.78e-68^.^.^XP_041575731.1 coiled-coil domain-containing protein 187 [Taeniopygia guttata]	microtubule binding	CCDC187	.	.	.	.	.	.	.	.	GO:0005575,GO:0005622,GO:0005623,GO:0005813,GO:0005815,GO:0005856,GO:0015630,GO:0043226,GO:0043228,GO:0043229,GO:0043232,GO:0044422,GO:0044424,GO:0044430,GO:0044446,GO:0044464	COG5244@1|root,KOG4568@2759|Eukaryota,3AHQK@33154|Opisthokonta,3BXDI@33208|Metazoa,3D3EA@33213|Bilateria,486J1@7711|Chordata	D	.	.	.	.	.	.	.	.	.	.	8479.XP_008167729.1	7.66e-05	49.3	33208|Metazoa	.	.	.	.	CCDC187
NonamEVm000023	NonamEVm000023t1	NonamEVm000023t1.p1	372-8126[+]	gi|2043877305|ref|XM_041716971.1|^gi|2043877305|ref|XM_041716971.1|^Q:432-9549,H:932-10050^99.65%ID^E:0^PREDICTED: Taeniopygia guttata ankyrin 3 (ANK3), transcript variant X22, mRNA	ANK3_RAT^ANK3_RAT^Q:2757-8120,H:820-2622^81.4%ID^E:0^RecName: Full=Ankyrin-3;^Eukaryota; Metazoa; Chordata; Craniata; Vertebrata; Euteleostomi; Mammalia; Eutheria; Euarchontoglires; Glires; Rodentia; Myomorpha; Muroidea; Muridae; Murinae; Rattus	ANK3_RAT^ANK3_RAT^Q:796-2583,H:820-2622^81.4%ID^E:0^RecName: Full=Ankyrin-3;^Eukaryota; Metazoa; Chordata; Craniata; Vertebrata; Euteleostomi; Mammalia; Eutheria; Euarchontoglires; Glires; Rodentia; Myomorpha; Muroidea; Muridae; Murinae; Rattus	XP_041572905.1^XP_041572905.1^Q:2757-8123,H:795-2583^99.8%ID^E:0^.^.^XP_041572905.1 ankyrin-3 isoform X22 [Taeniopygia guttata]	XP_041572905.1^XP_041572905.1^Q:796-2584,H:795-2583^99.8%ID^E:0^.^.^XP_041572905.1 ankyrin-3 isoform X22 [Taeniopygia guttata]	Domain present in ZO-1 and Unc5-like netrin receptors	ANK3	PF12796.12^Ank_2^NULL^31-120^E:4.1e-19`PF13637.11^Ank_4^NULL^31-75^E:2.1e-07`PF00023.35^Ank^NULL^57-89^E:9.7e-08`PF13637.11^Ank_4^NULL^65-111^E:4.2e-09`PF13857.11^Ank_5^NULL^77-120^E:4.1e-07`PF00023.35^Ank^NULL^91-120^E:2.9e-07`PF13637.11^Ank_4^NULL^105-144^E:4e-08`PF13857.11^Ank_5^NULL^110-164^E:1e-08`PF12796.12^Ank_2^NULL^111-181^E:3e-15`PF00023.35^Ank^NULL^123-149^E:1.5e-07`PF13606.11^Ank_3^NU…	Ank_2,Ank_3,Ank_4,Ank_5,Death,ZU5	.	.	.	GO:0030424^cellular_component^axon`GO:1904115^cellular_component^axon cytoplasm`GO:0043194^cellular_component^axon initial segment`GO:0009925^cellular_component^basal plasma membrane`GO:0016323^cellular_component^basolateral plasma membrane`GO:0009986^cellular_component^cell surface`GO:0043034^cellular_component^costamere`GO:0005856^cellular_component^cytoskeleton`GO:0030425^cellular_component^de…	GO:0030424^cellular_component^axon`GO:1904115^cellular_component^axon cytoplasm`GO:0043194^cellular_component^axon initial segment`GO:0009925^cellular_component^basal plasma membrane`GO:0016323^cellular_component^basolateral plasma membrane`GO:0009986^cellular_component^cell surface`GO:0043034^cellular_component^costamere`GO:0005856^cellular_component^cytoskeleton`GO:0030425^cellular_component^de…	GO:0005515^molecular_function^protein binding`GO:0007165^biological_process^signal transduction	GO:0000278,GO:0000281,GO:0000323,GO:0000902,GO:0000904,GO:0000910,GO:0001508,GO:0002028,GO:0003008,GO:0003254,GO:0003674,GO:0005198,GO:0005200,GO:0005488,GO:0005515,GO:0005575,GO:0005622,GO:0005623,GO:0005737,GO:0005764,GO:0005773,GO:0005783,GO:0005794,GO:0005829,GO:0005856,GO:0005886,GO:0005911,GO:0006810,GO:0006888,GO:0006892,GO:0006893,GO:0006928,GO:0006935,GO:0006996,GO:0007009,GO:0007010,GO:…	COG0666@1|root,KOG4177@2759|Eukaryota,38BVK@33154|Opisthokonta,3BGGV@33208|Metazoa,3CT1S@33213|Bilateria,482US@7711|Chordata,48ZWT@7742|Vertebrata,4GHQS@8782|Aves	M	ko:K10380,ko:K21440	ko04624,ko05205,map04624,map05205	.	.	.	ko00000,ko00001,ko04131,ko04812	.	.	.	KEGG:rno:361833	9031.ENSGALP00000040238	0.0	2839.0	33208|Metazoa	.	.	.	.	ANK3
NonamEVm022659	NonamEVm022659t1	NonamEVm022659t1.p1	10-312[+]	gi|2043877319|ref|XM_041716976.1|^gi|2043877319|ref|XM_041716976.1|^Q:1-813,H:14763-15575^100%ID^E:0^PREDICTED: Taeniopygia guttata ankyrin 3 (ANK3), transcript variant X29, mRNA	.	.	KAF2988415.1^KAF2988415.1^Q:10-201,H:1-64^93.8%ID^E:9.64e-31^.^.^KAF2988415.1 hypothetical protein EK904_010354 [Melospiza melodia maxima]	KAF2988415.1^KAF2988415.1^Q:1-64,H:1-64^93.8%ID^E:9.14e-33^.^.^KAF2988415.1 hypothetical protein EK904_010354 [Melospiza melodia maxima]	.	.	.	.	.	.	.	.	.	.	.	.	.	.	.	.	.	.	.	.	.	.	.	.	.	.	.	.	.	.	.	ANK3
NonamEVm003902	NonamEVm003902t1	NonamEVm003902t1.p1	250-1995[+]	gi|1943002774|ref|XR_005257661.1|^gi|1943002774|ref|XR_005257661.1|^Q:18-9636,H:572-10236^94.06%ID^E:0^PREDICTED: Motacilla alba alba INO80 complex subunit D (INO80D), transcript variant X3, misc_RNA	IN80D_HUMAN^IN80D_HUMAN^Q:250-1848,H:1-532^80.3%ID^E:7.43e-268^RecName: Full=INO80 complex subunit D {ECO:0000305};^Eukaryota; Metazoa; Chordata; Craniata; Vertebrata; Euteleostomi; Mammalia; Eutheria; Euarchontoglires; Primates; Haplorrhini; Catarrhini; Hominidae; Homo	IN80D_HUMAN^IN80D_HUMAN^Q:1-533,H:1-532^80.3%ID^E:9.98e-296^RecName: Full=INO80 complex subunit D {ECO:0000305};^Eukaryota; Metazoa; Chordata; Craniata; Vertebrata; Euteleostomi; Mammalia; Eutheria; Euarchontoglires; Primates; Haplorrhini; Catarrhini; Hominidae; Homo	XP_030133502.3^XP_030133502.3^Q:250-1845,H:1-532^95.7%ID^E:0^.^.^XP_030133502.3 INO80 complex subunit D [Taeniopygia guttata]	XP_030133502.3^XP_030133502.3^Q:1-532,H:1-532^95.7%ID^E:0^.^.^XP_030133502.3 INO80 complex subunit D [Taeniopygia guttata]	INO80 complex subunit D	INO80D	PF13891.11^zf-C3Hc3H^NULL^18-78^E:4.8e-18`PF13891.11^zf-C3Hc3H^NULL^454-512^E:4.1e-18	zf-C3Hc3H	.	.	.	GO:0031011^cellular_component^Ino80 complex`GO:0005654^cellular_component^nucleoplasm`GO:0005634^cellular_component^nucleus`GO:0006338^biological_process^chromatin remodeling`GO:0006310^biological_process^DNA recombination`GO:0006281^biological_process^DNA repair`GO:0045739^biological_process^positive regulation of DNA repair`GO:0045893^biological_process^positive regulation of DNA-templated tran…	GO:0031011^cellular_component^Ino80 complex`GO:0005654^cellular_component^nucleoplasm`GO:0005634^cellular_component^nucleus`GO:0006338^biological_process^chromatin remodeling`GO:0006310^biological_process^DNA recombination`GO:0006281^biological_process^DNA repair`GO:0045739^biological_process^positive regulation of DNA repair`GO:0045893^biological_process^positive regulation of DNA-templated tran…	.	GO:0005575,GO:0005622,GO:0005623,GO:0005634,GO:0005654,GO:0006464,GO:0006508,GO:0006807,GO:0008150,GO:0008152,GO:0009605,GO:0009628,GO:0009629,GO:0009987,GO:0016579,GO:0019538,GO:0031974,GO:0031981,GO:0036211,GO:0040011,GO:0042330,GO:0042332,GO:0043170,GO:0043226,GO:0043227,GO:0043229,GO:0043231,GO:0043233,GO:0043412,GO:0044237,GO:0044238,GO:0044260,GO:0044267,GO:0044422,GO:0044424,GO:0044428,GO:…	2C29R@1|root,2QQC5@2759|Eukaryota,39SII@33154|Opisthokonta,3BDA5@33208|Metazoa,3CVEG@33213|Bilateria,48591@7711|Chordata,492JA@7742|Vertebrata,4GT0K@8782|Aves	S	ko:K11668	.	.	.	.	ko00000,ko03036	.	.	.	KEGG:hsa:54891	181119.XP_005519936.1	0.0	1008.0	33208|Metazoa	.	.	.	.	INO80D
NonamEVm009836	NonamEVm009836t1	NonamEVm009836t1.p1	10-720[+]	gi|1993805689|ref|XR_005626518.1|^gi|1993805689|ref|XR_005626518.1|^Q:1-7294,H:2906-10243^92.45%ID^E:0^PREDICTED: Passer montanus INO80 complex subunit D (INO80D), transcript variant X6, misc_RNA	IN80D_HUMAN^IN80D_HUMAN^Q:1-492,H:699-862^93.3%ID^E:8.78e-80^RecName: Full=INO80 complex subunit D {ECO:0000305};^Eukaryota; Metazoa; Chordata; Craniata; Vertebrata; Euteleostomi; Mammalia; Eutheria; Euarchontoglires; Primates; Haplorrhini; Catarrhini; Hominidae; Homo	IN80D_HUMAN^IN80D_HUMAN^Q:1-161,H:702-862^93.8%ID^E:3.02e-89^RecName: Full=INO80 complex subunit D {ECO:0000305};^Eukaryota; Metazoa; Chordata; Craniata; Vertebrata; Euteleostomi; Mammalia; Eutheria; Euarchontoglires; Primates; Haplorrhini; Catarrhini; Hominidae; Homo	QCP69608.1^QCP69608.1^Q:1-492,H:29-192^98.8%ID^E:3.33e-88^.^.^QCP69608.1 INO80 complex subunit D, partial [Charadrius alexandrinus]	QCP69608.1^QCP69608.1^Q:1-161,H:32-192^98.8%ID^E:1.15e-96^.^.^QCP69608.1 INO80 complex subunit D, partial [Charadrius alexandrinus]	INO80 complex subunit D	INO80D	.	zf-C3Hc3H	.	.	.	GO:0031011^cellular_component^Ino80 complex`GO:0005654^cellular_component^nucleoplasm`GO:0005634^cellular_component^nucleus`GO:0006338^biological_process^chromatin remodeling`GO:0006310^biological_process^DNA recombination`GO:0006281^biological_process^DNA repair`GO:0045739^biological_process^positive regulation of DNA repair`GO:0045893^biological_process^positive regulation of DNA-templated tran…	GO:0031011^cellular_component^Ino80 complex`GO:0005654^cellular_component^nucleoplasm`GO:0005634^cellular_component^nucleus`GO:0006338^biological_process^chromatin remodeling`GO:0006310^biological_process^DNA recombination`GO:0006281^biological_process^DNA repair`GO:0045739^biological_process^positive regulation of DNA repair`GO:0045893^biological_process^positive regulation of DNA-templated tran…	.	GO:0005575,GO:0005622,GO:0005623,GO:0005634,GO:0005654,GO:0006464,GO:0006508,GO:0006807,GO:0008150,GO:0008152,GO:0009605,GO:0009628,GO:0009629,GO:0009987,GO:0016579,GO:0019538,GO:0031974,GO:0031981,GO:0036211,GO:0040011,GO:0042330,GO:0042332,GO:0043170,GO:0043226,GO:0043227,GO:0043229,GO:0043231,GO:0043233,GO:0043412,GO:0044237,GO:0044238,GO:0044260,GO:0044267,GO:0044422,GO:0044424,GO:0044428,GO:…	2C29R@1|root,2QQC5@2759|Eukaryota,39SII@33154|Opisthokonta,3BDA5@33208|Metazoa,3CVEG@33213|Bilateria,48591@7711|Chordata,492JA@7742|Vertebrata,4GT0K@8782|Aves	S	ko:K11668	.	.	.	.	ko00000,ko03036	.	.	.	KEGG:hsa:54891	128390.XP_009460576.1	1.22e-90	295.0	33208|Metazoa	.	.	.	.	INO80D
NonamEVm017974	NonamEVm017974t1	NonamEVm017974t1.p1	80-436[+]	gi|2191808341|emb|OV839365.1|^gi|2191808341|emb|OV839365.1|^Q:2214-6331,H:26950860-26946618^79.83%ID^E:0^Accipiter gentilis genome assembly, chromosome: 5	.	.	.	.	.	.	.	.	.	.	.	.	.	.	.	.	.	.	.	.	.	.	.	.	.	.	.	.	.	.	.	.	.	.	.	NHSL1
NonamEVm016867	NonamEVm016867t1	NonamEVm016867t1.p1	3716-4090[+]	gi|2082008592|emb|OU383793.1|^gi|2082008592|emb|OU383793.1|^Q:161-9602,H:4538059-4547564^90.39%ID^E:0^Acrocephalus scirpaceus scirpaceus genome assembly, chromosome: 20	.	.	RMB92057.1^RMB92057.1^Q:1280-1092,H:26-88^63.5%ID^E:3.25e-12^.^.^RMB92057.1 hypothetical protein DUI87_31586 [Hirundo rustica rustica]	.	.	.	.	.	.	.	.	.	.	.	.	.	.	.	.	.	.	.	.	.	.	.	.	.	.	.	.	.	.	.	.	LOC100229124, OLFM1
NonamEVm021501	NonamEVm021501t1	NonamEVm021501t1.p1	3-314[+]	gi|76158013|gb|DQ214610.1|^gi|76158013|gb|DQ214610.1|^Q:1-165,H:268-104^99.39%ID^E:1.8e-76^Taeniopygia guttata clone 0058P0039H11 neuronal olfactomedin-related ER localized protein variant 4-like mRNA, complete sequence	.	.	.	.	.	.	.	.	.	.	.	.	.	.	.	.	.	.	.	.	.	.	.	.	.	.	.	.	.	.	.	.	.	.	.	LOC100229124, OLFM1
NonamEVm021815	NonamEVm021815t1	NonamEVm021815t1.p1	3-311[+]	gi|2043844125|ref|XM_030264600.3|^gi|2043844125|ref|XM_030264600.3|^Q:107-280,H:1-174^98.85%ID^E:8.1e-80^PREDICTED: Taeniopygia guttata tRNA aspartic acid methyltransferase 1 (TRDMT1), transcript variant X2, mRNA	.	.	.	.	.	.	.	.	.	.	.	.	.	.	.	.	.	.	.	.	.	.	.	.	.	.	.	.	.	.	.	.	.	.	.	TRDMT1
NonamEVm010747	NonamEVm010747t1	NonamEVm010747t1.p1	922-1545[+]	gi|2043827656|ref|XM_041718938.1|^gi|2043827656|ref|XM_041718938.1|^Q:1545-9817,H:2634-10913^97.85%ID^E:0^PREDICTED: Taeniopygia guttata collagen type XXIII alpha 1 chain (COL23A1), mRNA	.	.	RLW02887.1^RLW02887.1^Q:1234-1458,H:290-364^97.3%ID^E:9.36e-32^.^.^RLW02887.1 hypothetical protein DV515_00006899 [Chloebia gouldiae]	RLW02887.1^RLW02887.1^Q:105-179,H:290-364^97.3%ID^E:1.24e-36^.^.^RLW02887.1 hypothetical protein DV515_00006899 [Chloebia gouldiae]	.	.	PF01391.23^Collagen^NULL^3-47^E:2.1e-09	.	.	.	.	.	.	.	.	.	.	.	.	.	.	.	.	.	.	.	.	.	.	.	.	.	.	.	.	COL23A1, FLRT2, HNRNPAB
NonamEVm012708	NonamEVm012708t1	NonamEVm012708t1.p1	158-649[+]	gi|2032771692|ref|XM_041482214.1|^gi|2032771692|ref|XM_041482214.1|^Q:189-658,H:429-896^96.17%ID^E:0^PREDICTED: Pyrgilauda ruficollis collagen type XXIII alpha 1 chain (COL23A1), mRNA	.	.	XP_026647204.1^XP_026647204.1^Q:313-420,H:86-121^100%ID^E:2.5e-12^.^.^XP_026647204.1 collagen alpha-1(XXIII) chain [Zonotrichia albicollis]	.	.	.	PF01391.23^Collagen^NULL^107-159^E:2.8e-11	.	.	.	.	.	.	.	.	.	.	.	.	.	.	.	.	.	.	.	.	.	.	.	.	.	.	.	.	COL23A1, FLRT2
NonamEVm006279	NonamEVm006279t1	NonamEVm006279t1.p1	59-1273[+]	gi|2043818140|ref|XM_030269593.3|^gi|2043818140|ref|XM_030269593.3|^Q:1-9707,H:301-10000^99%ID^E:0^PREDICTED: Taeniopygia guttata sestrin 3 (SESN3), transcript variant X2, mRNA	SESN3_HUMAN^SESN3_HUMAN^Q:2-1270,H:60-492^91.5%ID^E:9.54e-260^RecName: Full=Sestrin-3 {ECO:0000305};^Eukaryota; Metazoa; Chordata; Craniata; Vertebrata; Euteleostomi; Mammalia; Eutheria; Euarchontoglires; Primates; Haplorrhini; Catarrhini; Hominidae; Homo	SESN3_HUMAN^SESN3_HUMAN^Q:1-404,H:79-492^91.3%ID^E:1.1e-274^RecName: Full=Sestrin-3 {ECO:0000305};^Eukaryota; Metazoa; Chordata; Craniata; Vertebrata; Euteleostomi; Mammalia; Eutheria; Euarchontoglires; Primates; Haplorrhini; Catarrhini; Hominidae; Homo	XP_005038245.1^XP_005038245.1^Q:2-1270,H:11-433^99.8%ID^E:8.69e-275^.^.^XP_005038245.1 PREDICTED: sestrin-3 [Ficedula albicollis]	XP_005038245.1^XP_005038245.1^Q:1-404,H:30-433^99.8%ID^E:1.78e-290^.^.^XP_005038245.1 PREDICTED: sestrin-3 [Ficedula albicollis]	PA26 p53-induced protein (sestrin)	SESN3	PF04636.18^PA26^NULL^1-402^E:4e-200	PA26	.	.	.	GO:0005737^cellular_component^cytoplasm`GO:0005634^cellular_component^nucleus`GO:0031932^cellular_component^TORC2 complex`GO:0070728^molecular_function^L-leucine binding`GO:0016684^molecular_function^oxidoreductase activity, acting on peroxide as acceptor`GO:0034198^biological_process^cellular response to amino acid starvation`GO:0042149^biological_process^cellular response to glucose starvation`…	GO:0005737^cellular_component^cytoplasm`GO:0005634^cellular_component^nucleus`GO:0031932^cellular_component^TORC2 complex`GO:0070728^molecular_function^L-leucine binding`GO:0016684^molecular_function^oxidoreductase activity, acting on peroxide as acceptor`GO:0034198^biological_process^cellular response to amino acid starvation`GO:0042149^biological_process^cellular response to glucose starvation`…	GO:1901031^biological_process^regulation of response to reactive oxygen species`GO:0005634^cellular_component^nucleus	GO:0000422,GO:0001101,GO:0001558,GO:0005575,GO:0005622,GO:0005623,GO:0005737,GO:0006914,GO:0006950,GO:0006996,GO:0007005,GO:0007154,GO:0007165,GO:0007275,GO:0007568,GO:0008150,GO:0008152,GO:0009056,GO:0009267,GO:0009605,GO:0009719,GO:0009725,GO:0009966,GO:0009968,GO:0009987,GO:0009991,GO:0010033,GO:0010243,GO:0010259,GO:0010646,GO:0010648,GO:0016043,GO:0019222,GO:0022411,GO:0023051,GO:0023052,GO:…	KOG3746@1|root,KOG3746@2759|Eukaryota,38DSC@33154|Opisthokonta,3BB0T@33208|Metazoa,3CTXI@33213|Bilateria,47ZEJ@7711|Chordata,48W0Z@7742|Vertebrata,4GIF2@8782|Aves	S	ko:K10141	ko04115,ko04211,map04115,map04211	.	.	.	ko00000,ko00001	.	.	.	KEGG:hsa:143686	52644.XP_010576514.1	1.05e-291	797.0	33208|Metazoa	.	.	.	.	SESN3
NonamEVm017975	NonamEVm017975t1	NonamEVm017975t1.p1	2705-3061[+]	gi|2582879729|emb|OY740729.1|^gi|2582879729|emb|OY740729.1|^Q:3790-9632,H:36753507-36747684^88.34%ID^E:0^Fringilla coelebs genome assembly, chromosome: 5	.	.	.	.	.	.	.	.	.	.	.	.	.	.	.	.	.	.	.	.	.	.	.	.	.	.	.	.	.	.	.	.	.	.	.	NA
NonamEVm020304	NonamEVm020304t1	NonamEVm020304t1.p1	887-1213[+]	gi|2582879729|emb|OY740729.1|^gi|2582879729|emb|OY740729.1|^Q:69-885,H:36758769-36757929^86.61%ID^E:0^Fringilla coelebs genome assembly, chromosome: 5	.	.	.	.	.	.	.	.	.	.	.	.	.	.	.	.	.	.	.	.	.	.	.	.	.	.	.	.	.	.	.	.	.	.	.	NA
NonamEVm000555	NonamEVm000555t1	NonamEVm000555t1.p1	681-4880[+]	gi|2043819249|ref|XM_030274709.3|^gi|2043819249|ref|XM_030274709.3|^Q:1-9523,H:486-10025^99.13%ID^E:0^PREDICTED: Taeniopygia guttata microtubule associated scaffold protein 2 (MTUS2), transcript variant X1, mRNA	MTUS2_HUMAN^MTUS2_HUMAN^Q:681-4877,H:1-1369^47.6%ID^E:2.25e-294^RecName: Full=Microtubule-associated tumor suppressor candidate 2;^Eukaryota; Metazoa; Chordata; Craniata; Vertebrata; Euteleostomi; Mammalia; Eutheria; Euarchontoglires; Primates; Haplorrhini; Catarrhini; Hominidae; Homo	MTUS2_HUMAN^MTUS2_HUMAN^Q:1-1399,H:1-1369^47.6%ID^E:3.52999999999997e-311^RecName: Full=Microtubule-associated tumor suppressor candidate 2;^Eukaryota; Metazoa; Chordata; Craniata; Vertebrata; Euteleostomi; Mammalia; Eutheria; Euarchontoglires; Primates; Haplorrhini; Catarrhini; Hominidae; Homo	XP_002193110.4^XP_002193110.4^Q:681-4877,H:1-1399^99.3%ID^E:0^.^.^XP_002193110.4 microtubule-associated tumor suppressor candidate 2 [Taeniopygia guttata]	XP_002193110.4^XP_002193110.4^Q:1-1399,H:1-1399^99.3%ID^E:0^.^.^XP_002193110.4 microtubule-associated tumor suppressor candidate 2 [Taeniopygia guttata]	tumor suppressor candidate 2	MTUS2	.	.	.	.	.	GO:0005737^cellular_component^cytoplasm`GO:0045171^cellular_component^intercellular bridge`GO:0005874^cellular_component^microtubule`GO:0015630^cellular_component^microtubule cytoskeleton`GO:0005634^cellular_component^nucleus`GO:0008017^molecular_function^microtubule binding`GO:0042803^molecular_function^protein homodimerization activity	GO:0005737^cellular_component^cytoplasm`GO:0045171^cellular_component^intercellular bridge`GO:0005874^cellular_component^microtubule`GO:0015630^cellular_component^microtubule cytoskeleton`GO:0005634^cellular_component^nucleus`GO:0008017^molecular_function^microtubule binding`GO:0042803^molecular_function^protein homodimerization activity	.	GO:0003674,GO:0005488,GO:0005515,GO:0005575,GO:0005576,GO:0005622,GO:0005623,GO:0005634,GO:0005856,GO:0008017,GO:0008092,GO:0015630,GO:0015631,GO:0042802,GO:0042803,GO:0043226,GO:0043227,GO:0043228,GO:0043229,GO:0043231,GO:0043232,GO:0044421,GO:0044424,GO:0044464,GO:0045171,GO:0046983	28I5D@1|root,2QQFP@2759|Eukaryota,397GJ@33154|Opisthokonta,3BBDR@33208|Metazoa,3CR52@33213|Bilateria,487F8@7711|Chordata,498B4@7742|Vertebrata,4GQ2Z@8782|Aves	S	.	.	.	.	.	.	.	.	.	KEGG:hsa:23281	181119.XP_005516349.1	0.0	2283.0	33208|Metazoa	.	.	.	.	MTUS2
NonamEVm012595	NonamEVm012595t1	NonamEVm012595t1.p1	10-507[+]	gi|2043819261|ref|XM_041716598.1|^gi|2043819261|ref|XM_041716598.1|^Q:1-2072,H:7664-9753^98.52%ID^E:0^PREDICTED: Taeniopygia guttata microtubule associated scaffold protein 2 (MTUS2), transcript variant X7, mRNA	.	.	KAI1241946.1^KAI1241946.1^Q:1984-1172,H:1163-1389^38.8%ID^E:8.94e-36^.^.^KAI1241946.1 High affinity cationic amino acid transporter 1, partial [Lamprotornis superbus]	PKU42315.1^PKU42315.1^Q:9-140,H:169-289^52.3%ID^E:9.71e-27^.^.^PKU42315.1 rna-directed dna polymerase from mobile element jockey-like [Limosa lapponica baueri]	.	.	.	.	.	.	.	.	.	.	.	.	.	.	.	.	.	.	.	.	.	.	.	.	.	.	.	.	.	.	.	MTUS2
NonamEVm005880	NonamEVm005880t1	NonamEVm005880t1.p1	4194-5480[+]	gi|2043886586|ref|XM_004176803.5|^gi|2043886586|ref|XM_004176803.5|^Q:3416-9538,H:737-6864^97.3%ID^E:0^PREDICTED: Taeniopygia guttata lysosomal associated membrane protein 3 (LAMP3), mRNA	LAMP2_HUMAN^LAMP2_HUMAN^Q:4908-5474,H:221-409^28.8%ID^E:1.54e-16^RecName: Full=Lysosome-associated membrane glycoprotein 2 {ECO:0000303|PubMed:3198605};^Eukaryota; Metazoa; Chordata; Craniata; Vertebrata; Euteleostomi; Mammalia; Eutheria; Euarchontoglires; Primates; Haplorrhini; Catarrhini; Hominidae; Homo	LAMP2_HUMAN^LAMP2_HUMAN^Q:239-427,H:221-409^28.8%ID^E:6.94e-18^RecName: Full=Lysosome-associated membrane glycoprotein 2 {ECO:0000303|PubMed:3198605};^Eukaryota; Metazoa; Chordata; Craniata; Vertebrata; Euteleostomi; Mammalia; Eutheria; Euarchontoglires; Primates; Haplorrhini; Catarrhini; Hominidae; Homo	XP_004176851.4^XP_004176851.4^Q:4194-5477,H:1-428^92.3%ID^E:1.72e-205^.^.^XP_004176851.4 lysosome-associated membrane glycoprotein 3 [Taeniopygia guttata]	XP_004176851.4^XP_004176851.4^Q:1-428,H:1-428^92.3%ID^E:1.12e-229^.^.^XP_004176851.4 lysosome-associated membrane glycoprotein 3 [Taeniopygia guttata]	Lysosome-associated membrane glycoprotein 3	LAMP3	PF01299.22^Lamp2-like_luminal^NULL^238-375^E:1.1e-29	DUF1759,Lamp	sigP:1^19^0.9980637	TMRs:PredHel=1^Topology=o395-417i	.	GO:0044754^cellular_component^autolysosome`GO:0000421^cellular_component^autophagosome membrane`GO:0035577^cellular_component^azurophil granule membrane`GO:0061742^cellular_component^chaperone-mediated autophagy translocation complex`GO:0070062^cellular_component^extracellular exosome`GO:0005615^cellular_component^extracellular space`GO:0101003^cellular_component^ficolin-1-rich granule membrane`G…	GO:0044754^cellular_component^autolysosome`GO:0000421^cellular_component^autophagosome membrane`GO:0035577^cellular_component^azurophil granule membrane`GO:0061742^cellular_component^chaperone-mediated autophagy translocation complex`GO:0070062^cellular_component^extracellular exosome`GO:0005615^cellular_component^extracellular space`GO:0101003^cellular_component^ficolin-1-rich granule membrane`G…	.	GO:0000323,GO:0005575,GO:0005622,GO:0005623,GO:0005737,GO:0005764,GO:0005765,GO:0005768,GO:0005769,GO:0005773,GO:0005774,GO:0005886,GO:0008150,GO:0009892,GO:0009893,GO:0009894,GO:0009895,GO:0010033,GO:0010466,GO:0010468,GO:0010506,GO:0010604,GO:0010605,GO:0010628,GO:0010941,GO:0010951,GO:0012505,GO:0012506,GO:0016020,GO:0019222,GO:0030141,GO:0030162,GO:0030659,GO:0030667,GO:0031090,GO:0031323,GO:…	KOG4818@1|root,KOG4818@2759|Eukaryota,39Y61@33154|Opisthokonta,3BEP8@33208|Metazoa,3CZNV@33213|Bilateria,487M0@7711|Chordata,493AF@7742|Vertebrata,4GS8G@8782|Aves	S	ko:K06562	ko04142,map04142	.	.	.	ko00000,ko00001,ko04090	.	.	.	KEGG:hsa:3920	181119.XP_005525247.1	2.47e-184	526.0	33208|Metazoa	.	.	.	.	LAMP3, MCF2L2
NonamEVm016051	NonamEVm016051t1	NonamEVm016051t1.p1	6275-6664[+]	gi|2043854170|ref|XR_003963832.3|^gi|2043854170|ref|XR_003963832.3|^Q:1-7789,H:570-8376^98.43%ID^E:0^PREDICTED: Taeniopygia guttata uncharacterized LOC115498543 (LOC115498543), ncRNA	.	.	RLV96973.1^RLV96973.1^Q:9389-9129,H:760-846^94.3%ID^E:4.64e-42^.^.^RLV96973.1 hypothetical protein DV515_00012257 [Chloebia gouldiae]	.	.	.	.	.	.	.	mir-29^RF00074^1-71^+^77.2^5.8e-17`mir-29^RF00074^1-71^+^74.5^3.1e-16	.	.	.	.	.	.	.	.	.	.	.	.	.	.	.	.	.	.	.	.	.	.	.	.	LOC115498543, MIR29A-2, MIR29B-2
NonamEVm021795	NonamEVm021795t1	NonamEVm021795t1.p1	2738-3049[+]	gi|2043854170|ref|XR_003963832.3|^gi|2043854170|ref|XR_003963832.3|^Q:1-3058,H:570-3628^98.66%ID^E:0^PREDICTED: Taeniopygia guttata uncharacterized LOC115498543 (LOC115498543), ncRNA	.	.	EOB07058.1^EOB07058.1^Q:204-386,H:1-61^85.2%ID^E:5.27e-24^.^.^EOB07058.1 hypothetical protein Anapl_03003, partial [Anas platyrhynchos]	.	.	.	.	.	.	.	.	.	.	.	.	.	.	.	.	.	.	.	.	.	.	.	.	.	.	.	.	.	.	.	.	LOC115498543
NonamEVm014615	NonamEVm014615t1	NonamEVm014615t1.p1	5592-6014[+]	gi|2582879727|emb|OY740728.1|^gi|2582879727|emb|OY740728.1|^Q:15-9495,H:32473614-32483073^88.5%ID^E:0^Fringilla coelebs genome assembly, chromosome: 4	ENPP6_MOUSE^ENPP6_MOUSE^Q:205-315,H:47-83^86.5%ID^E:1.26e-11^RecName: Full=Glycerophosphocholine cholinephosphodiesterase ENPP6 {ECO:0000305};^Eukaryota; Metazoa; Chordata; Craniata; Vertebrata; Euteleostomi; Mammalia; Eutheria; Euarchontoglires; Glires; Rodentia; Myomorpha; Muroidea; Muridae; Murinae; Mus; Mus	.	XP_030127130.3^XP_030127130.3^Q:53-217,H:1-55^92.7%ID^E:1.22e-14^.^.^XP_030127130.3 glycerophosphocholine cholinephosphodiesterase ENPP6 [Taeniopygia guttata]	.	.	.	.	.	.	.	.	GO:0005576^cellular_component^extracellular region`GO:0005886^cellular_component^plasma membrane`GO:0098552^cellular_component^side of membrane`GO:0047390^molecular_function^glycerophosphocholine cholinephosphodiesterase activity`GO:0008889^molecular_function^glycerophosphodiester phosphodiesterase activity`GO:0046872^molecular_function^metal ion binding`GO:0008081^molecular_function^phosphoric d…	.	.	.	.	.	.	.	.	.	.	.	.	.	.	KEGG:mmu:320981	.	.	.	.	.	.	.	.	ENPP6
NonamEVm016330	NonamEVm016330t1	NonamEVm016330t1.p1	10-393[+]	gi|2582879727|emb|OY740728.1|^gi|2582879727|emb|OY740728.1|^Q:1-701,H:32482354-32483073^91.69%ID^E:0^Fringilla coelebs genome assembly, chromosome: 4	.	.	.	.	.	.	.	.	.	.	.	.	.	.	.	.	.	.	.	.	.	.	.	.	.	.	.	.	.	.	.	.	.	.	.	ENPP6
NonamEVm000224	NonamEVm000224t1	NonamEVm000224t1.p1	384-5807[+]	gi|2043858077|ref|XM_041714967.1|^gi|2043858077|ref|XM_041714967.1|^Q:1-9725,H:24-9748^99.89%ID^E:0^PREDICTED: Taeniopygia guttata kinesin family member 13B (KIF13B), transcript variant X2, mRNA	KI13B_HUMAN^KI13B_HUMAN^Q:372-5804,H:109-1826^75.2%ID^E:0^RecName: Full=Kinesin-like protein KIF13B;^Eukaryota; Metazoa; Chordata; Craniata; Vertebrata; Euteleostomi; Mammalia; Eutheria; Euarchontoglires; Primates; Haplorrhini; Catarrhini; Hominidae; Homo	KI13B_HUMAN^KI13B_HUMAN^Q:1-1806,H:113-1825^75.2%ID^E:0^RecName: Full=Kinesin-like protein KIF13B;^Eukaryota; Metazoa; Chordata; Craniata; Vertebrata; Euteleostomi; Mammalia; Eutheria; Euarchontoglires; Primates; Haplorrhini; Catarrhini; Hominidae; Homo	XP_041570901.1^XP_041570901.1^Q:372-5804,H:109-1919^99.9%ID^E:0^.^.^XP_041570901.1 kinesin-like protein KIF13B isoform X2 [Taeniopygia guttata]	XP_041570901.1^XP_041570901.1^Q:1-1807,H:113-1919^99.9%ID^E:0^.^.^XP_041570901.1 kinesin-like protein KIF13B isoform X2 [Taeniopygia guttata]	Belongs to the TRAFAC class myosin-kinesin ATPase superfamily. Kinesin family	KIF13B	PF00225.28^Kinesin^NULL^1-241^E:5.6e-91`PF16183.10^Kinesin_assoc^NULL^278-357^E:5.1e-20`PF00498.31^FHA^NULL^360-423^E:4.1e-12`PF12423.13^KIF1B^NULL^644-690^E:7.1e-16`PF12473.13^DUF3694^NULL^891-960^E:2.6e-08`PF12473.13^DUF3694^NULL^1099-1163^E:1.9e-09`PF01302.30^CAP_GLY^NULL^1680-1743^E:2.4e-25	CAP_GLY,DUF3694,FHA,KIF1B,Kinesin,Kinesin_assoc	.	.	.	GO:0030424^cellular_component^axon`GO:0005737^cellular_component^cytoplasm`GO:0005871^cellular_component^kinesin complex`GO:0005874^cellular_component^microtubule`GO:0071889^molecular_function^14-3-3 protein binding`GO:0005524^molecular_function^ATP binding`GO:0016887^molecular_function^ATP hydrolysis activity`GO:0008017^molecular_function^microtubule binding`GO:0003777^molecular_function^microtu…	GO:0030424^cellular_component^axon`GO:0005737^cellular_component^cytoplasm`GO:0005871^cellular_component^kinesin complex`GO:0005874^cellular_component^microtubule`GO:0071889^molecular_function^14-3-3 protein binding`GO:0005524^molecular_function^ATP binding`GO:0016887^molecular_function^ATP hydrolysis activity`GO:0008017^molecular_function^microtubule binding`GO:0003777^molecular_function^microtu…	GO:0003777^molecular_function^microtubule motor activity`GO:0005524^molecular_function^ATP binding`GO:0008017^molecular_function^microtubule binding`GO:0007018^biological_process^microtubule-based movement`GO:0005515^molecular_function^protein binding	GO:0000226,GO:0001775,GO:0002376,GO:0003674,GO:0003774,GO:0003777,GO:0003824,GO:0005488,GO:0005515,GO:0005575,GO:0005622,GO:0005623,GO:0005737,GO:0005768,GO:0005769,GO:0005856,GO:0005871,GO:0005874,GO:0005875,GO:0005881,GO:0006605,GO:0006810,GO:0006886,GO:0006928,GO:0006996,GO:0007010,GO:0007017,GO:0007018,GO:0007049,GO:0007154,GO:0007163,GO:0007165,GO:0007275,GO:0007399,GO:0008104,GO:0008150,GO:…	COG5059@1|root,KOG0241@2759|Eukaryota,3AHYF@33154|Opisthokonta,3BEFY@33208|Metazoa,3CT9N@33213|Bilateria,482YU@7711|Chordata,49247@7742|Vertebrata,4GTS6@8782|Aves	Z	ko:K10392,ko:K17914	.	.	.	.	ko00000,ko04812	.	.	.	KEGG:hsa:23303	181119.XP_005528853.1	0.0	3237.0	33208|Metazoa	.	.	.	.	KIF13B
NonamEVm014300	NonamEVm014300t1	NonamEVm014300t1.p1	10-441[+]	gi|2043858079|ref|XM_041714968.1|^gi|2043858079|ref|XM_041714968.1|^Q:1-572,H:8628-9199^100%ID^E:0^PREDICTED: Taeniopygia guttata kinesin family member 13B (KIF13B), transcript variant X3, mRNA	.	.	.	.	.	.	.	.	.	.	.	.	.	.	.	.	.	.	.	.	.	.	.	.	.	.	.	.	.	.	.	.	.	.	.	KIF13B
NonamEVm018366	NonamEVm018366t1	NonamEVm018366t1.p1	10-360[+]	gi|2043833437|ref|XM_030287555.3|^gi|2043833437|ref|XM_030287555.3|^Q:1-6816,H:3237-10059^97.98%ID^E:0^PREDICTED: Taeniopygia guttata growth arrest specific 7 (GAS7), transcript variant X3, mRNA	.	.	KAI1232289.1^KAI1232289.1^Q:1427-1837,H:678-816^57%ID^E:1.88e-25^.^.^KAI1232289.1 hypothetical protein IHE44_0006737 [Lamprotornis superbus]	.	.	.	.	.	.	TMRs:PredHel=3^Topology=o4-26i46-68o88-107i	.	.	.	.	.	.	.	.	.	.	.	.	.	.	.	.	.	.	.	.	.	.	.	.	.	GAS7
NonamEVm018501	NonamEVm018501t1	NonamEVm018501t1.p1	3-350[+]	gi|2582879798|emb|OY740745.1|^gi|2582879798|emb|OY740745.1|^Q:1-359,H:1265687-1265325^93.94%ID^E:2.3e-150^Fringilla coelebs genome assembly, chromosome: 21	UAP1L_DANRE^UAP1L_DANRE^Q:2-145,H:116-163^79.2%ID^E:6.95e-19^RecName: Full=UDP-N-acetylhexosamine pyrophosphorylase-like protein 1;^Eukaryota; Metazoa; Chordata; Craniata; Vertebrata; Euteleostomi; Actinopterygii; Neopterygii; Teleostei; Ostariophysi; Cypriniformes; Danionidae; Danioninae; Danio	.	NWZ91050.1^NWZ91050.1^Q:2-145,H:21-68^100%ID^E:9.29e-24^.^.^NWZ91050.1 UAP1L protein [Nesospiza acunhae]	XP_033374393.1^XP_033374393.1^Q:1-48,H:27-74^91.7%ID^E:1.23e-20^.^.^XP_033374393.1 UDP-N-acetylhexosamine pyrophosphorylase-like protein 1 isoform X3 [Parus major]	.	.	.	.	.	.	.	GO:0003977^molecular_function^UDP-N-acetylglucosamine diphosphorylase activity`GO:0006048^biological_process^UDP-N-acetylglucosamine biosynthetic process	.	.	.	.	.	.	.	.	.	.	.	.	.	.	KEGG:dre:393264	.	.	.	.	.	.	.	.	UAP1L1
NonamEVm013383	NonamEVm013383t1	NonamEVm013383t1.p1	9045-9509[+]	gi|2043842891|ref|XM_030265938.3|^gi|2043842891|ref|XM_030265938.3|^Q:273-9657,H:1519-10918^98.8%ID^E:0^PREDICTED: Taeniopygia guttata low-density lipoprotein receptor class A domain-containing protein 4 (LOC100223646), transcript variant X11, mRNA	LRAD4_HUMAN^LRAD4_HUMAN^Q:38-280,H:60-140^76.5%ID^E:1.39e-19^RecName: Full=Low-density lipoprotein receptor class A domain-containing protein 4;^Eukaryota; Metazoa; Chordata; Craniata; Vertebrata; Euteleostomi; Mammalia; Eutheria; Euarchontoglires; Primates; Haplorrhini; Catarrhini; Hominidae; Homo	.	KFR03337.1^KFR03337.1^Q:38-280,H:1-81^97.5%ID^E:5.07e-27^.^.^KFR03337.1 Low-density lipoprotein receptor class A domain-containing protein 4, partial [Nipponia nippon]	.	.	.	.	.	.	TMRs:PredHel=3^Topology=i7-29o44-66i107-129o	.	GO:0031901^cellular_component^early endosome membrane`GO:0000139^cellular_component^Golgi membrane`GO:0043231^cellular_component^intracellular membrane-bounded organelle`GO:0016020^cellular_component^membrane`GO:0070412^molecular_function^R-SMAD binding`GO:0030336^biological_process^negative regulation of cell migration`GO:0010719^biological_process^negative regulation of epithelial to mesenchyma…	.	.	.	.	.	.	.	.	.	.	.	.	.	.	KEGG:hsa:753	.	.	.	.	.	.	.	.	LOC100223646
NonamEVm017577	NonamEVm017577t1	NonamEVm017577t1.p1	7301-7663[+]	gi|2082008581|emb|OU383782.1|^gi|2082008581|emb|OU383782.1|^Q:8182-9505,H:2204638-2203326^83.52%ID^E:0^Acrocephalus scirpaceus scirpaceus genome assembly, chromosome: 9	.	.	.	.	.	.	.	.	.	.	.	.	.	.	.	.	.	.	.	.	.	.	.	.	.	.	.	.	.	.	.	.	.	.	.	ATG7, LOC121470608, MIR2971, SYN2, TAMM41, VGLL4
NonamEVm000063	NonamEVm000063t4	NonamEVm000063t4.p1	14-6877[+]	gi|2043871472|ref|XM_030272893.3|^gi|2043871472|ref|XM_030272893.3|^Q:1-9473,H:474-9943^99.63%ID^E:0^PREDICTED: Taeniopygia guttata ATRX chromatin remodeler (ATRX), transcript variant X3, mRNA	ATRX_PONPY^ATRX_PONPY^Q:11-6874,H:151-2492^65.5%ID^E:0^RecName: Full=Transcriptional regulator ATRX;^Eukaryota; Metazoa; Chordata; Craniata; Vertebrata; Euteleostomi; Mammalia; Eutheria; Euarchontoglires; Primates; Haplorrhini; Catarrhini; Hominidae; Pongo	ATRX_PONPY^ATRX_PONPY^Q:1-2287,H:152-2492^65.5%ID^E:0^RecName: Full=Transcriptional regulator ATRX;^Eukaryota; Metazoa; Chordata; Craniata; Vertebrata; Euteleostomi; Mammalia; Eutheria; Euarchontoglires; Primates; Haplorrhini; Catarrhini; Hominidae; Pongo	XP_030128747.3^XP_030128747.3^Q:2-6874,H:149-2439^98.7%ID^E:0^.^.^XP_030128747.3 transcriptional regulator ATRX isoform X1 [Taeniopygia guttata]	XP_030128747.3^XP_030128747.3^Q:1-2287,H:153-2439^98.7%ID^E:0^.^.^XP_030128747.3 transcriptional regulator ATRX isoform X1 [Taeniopygia guttata]	SNF2 family N-terminal domain	ATRX	PF17981.6^ADD_ATRX^NULL^7-62^E:5.2e-32`PF00176.28^SNF2-rel_dom^NULL^1360-1682^E:7.8e-54`PF00271.36^Helicase_C^NULL^1817-1951^E:1e-16	Helicase_C,SNF2_N	.	.	.	GO:0000781^cellular_component^chromosome, telomeric region`GO:0005721^cellular_component^pericentric heterochromatin`GO:0016605^cellular_component^PML body`GO:0005524^molecular_function^ATP binding`GO:0016887^molecular_function^ATP hydrolysis activity`GO:0140658^molecular_function^ATP-dependent chromatin remodeler activity`GO:0003682^molecular_function^chromatin binding`GO:0031490^molecular_funct…	GO:0000781^cellular_component^chromosome, telomeric region`GO:0005721^cellular_component^pericentric heterochromatin`GO:0016605^cellular_component^PML body`GO:0005524^molecular_function^ATP binding`GO:0016887^molecular_function^ATP hydrolysis activity`GO:0140658^molecular_function^ATP-dependent chromatin remodeler activity`GO:0003682^molecular_function^chromatin binding`GO:0031490^molecular_funct…	GO:0005524^molecular_function^ATP binding`GO:0140658^molecular_function^ATP-dependent chromatin remodeler activity	GO:0000003,GO:0000122,GO:0000212,GO:0000226,GO:0000228,GO:0000775,GO:0000779,GO:0000780,GO:0000781,GO:0000784,GO:0000785,GO:0000790,GO:0000792,GO:0000793,GO:0000794,GO:0000902,GO:0000904,GO:0000981,GO:0001674,GO:0001932,GO:0002009,GO:0002064,GO:0002119,GO:0002164,GO:0003006,GO:0003674,GO:0003678,GO:0003682,GO:0003700,GO:0003824,GO:0004386,GO:0005488,GO:0005515,GO:0005575,GO:0005622,GO:0005623,GO:…	COG0553@1|root,KOG1015@2759|Eukaryota,38E6M@33154|Opisthokonta,3BBR9@33208|Metazoa,3CV5Z@33213|Bilateria,48055@7711|Chordata,494QZ@7742|Vertebrata,4GNVW@8782|Aves	K	ko:K10779	.	.	.	.	ko00000,ko01000,ko03000,ko03036	.	.	.	.	181119.XP_005527458.1	0.0	2987.0	33208|Metazoa	3.6.4.12	.	.	.	ATRX
NonamEVm001281	NonamEVm001281t1	NonamEVm001281t1.p1	234-3329[+]	gi|2043873288|ref|XM_030273597.3|^gi|2043873288|ref|XM_030273597.3|^Q:1-9667,H:11-9685^98.85%ID^E:0^PREDICTED: Taeniopygia guttata diacylglycerol lipase alpha (DAGLA), transcript variant X1, mRNA	DGLA_HUMAN^DGLA_HUMAN^Q:234-3323,H:1-1041^87.6%ID^E:0^RecName: Full=Diacylglycerol lipase-alpha;^Eukaryota; Metazoa; Chordata; Craniata; Vertebrata; Euteleostomi; Mammalia; Eutheria; Euarchontoglires; Primates; Haplorrhini; Catarrhini; Hominidae; Homo	DGLA_HUMAN^DGLA_HUMAN^Q:1-1030,H:1-1041^87.6%ID^E:0^RecName: Full=Diacylglycerol lipase-alpha;^Eukaryota; Metazoa; Chordata; Craniata; Vertebrata; Euteleostomi; Mammalia; Eutheria; Euarchontoglires; Primates; Haplorrhini; Catarrhini; Hominidae; Homo	XP_021411652.1^XP_021411652.1^Q:234-3326,H:1-1031^99.9%ID^E:0^.^.^XP_021411652.1 sn1-specific diacylglycerol lipase alpha [Lonchura striata domestica]	XP_021411652.1^XP_021411652.1^Q:1-1031,H:1-1031^99.9%ID^E:0^.^.^XP_021411652.1 sn1-specific diacylglycerol lipase alpha [Lonchura striata domestica]	diacylglycerol lipase alpha	DAGLA	PF01764.30^Lipase_3^NULL^395-530^E:1.2e-12	Lipase_3	.	TMRs:PredHel=5^Topology=i21-43o63-85i97-119o134-156i292-309o	.	GO:0005737^cellular_component^cytoplasm`GO:0032590^cellular_component^dendrite membrane`GO:0032591^cellular_component^dendritic spine membrane`GO:0031901^cellular_component^early endosome membrane`GO:0005886^cellular_component^plasma membrane`GO:0098839^cellular_component^postsynaptic density membrane`GO:0045211^cellular_component^postsynaptic membrane`GO:0043196^cellular_component^varicosity`GO:…	GO:0005737^cellular_component^cytoplasm`GO:0032590^cellular_component^dendrite membrane`GO:0032591^cellular_component^dendritic spine membrane`GO:0031901^cellular_component^early endosome membrane`GO:0005886^cellular_component^plasma membrane`GO:0098839^cellular_component^postsynaptic density membrane`GO:0045211^cellular_component^postsynaptic membrane`GO:0043196^cellular_component^varicosity`GO:…	GO:0006629^biological_process^lipid metabolic process	GO:0001505,GO:0001676,GO:0003674,GO:0003824,GO:0004465,GO:0004806,GO:0005575,GO:0005622,GO:0005623,GO:0005737,GO:0005886,GO:0006082,GO:0006629,GO:0006631,GO:0006638,GO:0006639,GO:0006690,GO:0006950,GO:0006979,GO:0007154,GO:0007165,GO:0007166,GO:0007186,GO:0007215,GO:0007216,GO:0007267,GO:0007275,GO:0007399,GO:0007405,GO:0007602,GO:0008150,GO:0008152,GO:0008283,GO:0009056,GO:0009058,GO:0009314,GO:…	KOG2088@1|root,KOG2088@2759|Eukaryota,38C88@33154|Opisthokonta,3BEGS@33208|Metazoa,3CTQE@33213|Bilateria,485IC@7711|Chordata,48W5V@7742|Vertebrata,4GNV8@8782|Aves	IOT	ko:K13806	ko04723,ko04745,ko04925,map04723,map04745,map04925	.	.	.	ko00000,ko00001,ko01000	.	.	.	KEGG:hsa:747	181119.XP_005529028.1	0.0	2018.0	33208|Metazoa	.	.	.	.	DAGLA
NonamEVm009909	NonamEVm009909t4	NonamEVm009909t4.p1	10-525[+]	gi|2043873298|ref|XM_041716482.1|^gi|2043873298|ref|XM_041716482.1|^Q:1-857,H:8739-9595^99.3%ID^E:0^PREDICTED: Taeniopygia guttata diacylglycerol lipase alpha (DAGLA), transcript variant X6, mRNA	.	.	KAF2974534.1^KAF2974534.1^Q:3-404,H:241-374^82.1%ID^E:2.03e-67^.^.^KAF2974534.1 hypothetical protein EK904_000489, partial [Melospiza melodia maxima]	.	.	.	.	.	.	.	.	.	.	.	.	.	.	.	.	.	.	.	.	.	.	.	.	.	.	.	.	.	.	.	.	DAGLA
NonamEVm010020	NonamEVm010020t1	NonamEVm010020t1.p1	3-692[+]	gi|2043888860|ref|XM_030258209.3|^gi|2043888860|ref|XM_030258209.3|^Q:1-9350,H:57-9406^99.96%ID^E:0^PREDICTED: Taeniopygia guttata family with sequence similarity 219 member A (FAM219A), transcript variant X1, mRNA	F219A_HUMAN^F219A_HUMAN^Q:135-689,H:1-185^95.1%ID^E:2.12e-108^RecName: Full=Protein FAM219A;^Eukaryota; Metazoa; Chordata; Craniata; Vertebrata; Euteleostomi; Mammalia; Eutheria; Euarchontoglires; Primates; Haplorrhini; Catarrhini; Hominidae; Homo	F219A_HUMAN^F219A_HUMAN^Q:45-229,H:1-185^95.1%ID^E:1.01e-121^RecName: Full=Protein FAM219A;^Eukaryota; Metazoa; Chordata; Craniata; Vertebrata; Euteleostomi; Mammalia; Eutheria; Euarchontoglires; Primates; Haplorrhini; Catarrhini; Hominidae; Homo	XP_021410343.1^XP_021410343.1^Q:135-689,H:1-185^100%ID^E:8.65e-111^.^.^XP_021410343.1 protein FAM219A isoform X1 [Lonchura striata domestica]	XP_021410343.1^XP_021410343.1^Q:45-229,H:1-185^100%ID^E:7.92e-125^.^.^XP_021410343.1 protein FAM219A isoform X1 [Lonchura striata domestica]	Family with sequence similarity 219 member A	FAM219A	PF15260.11^FAM219A^NULL^98-229^E:2e-41	FAM219A	.	.	.	.	.	.	.	28JU9@1|root,2QS86@2759|Eukaryota,39F2J@33154|Opisthokonta,3BHC5@33208|Metazoa,3CX82@33213|Bilateria,481G1@7711|Chordata,48VNK@7742|Vertebrata,4GT0S@8782|Aves	S	.	.	.	.	.	.	.	.	.	KEGG:hsa:203259	181119.XP_005530454.1	1.34e-125	360.0	33208|Metazoa	.	.	.	.	FAM219A, LOC121468135
NonamEVm000150	NonamEVm000150t3	NonamEVm000150t3.p1	826-6717[+]	gi|2043849611|ref|XM_030290011.3|^gi|2043849611|ref|XM_030290011.3|^Q:6-8961,H:1-8965^99.87%ID^E:0^PREDICTED: Taeniopygia guttata ankyrin 1 (ANK1), transcript variant X10, mRNA	ANK1_HUMAN^ANK1_HUMAN^Q:3262-6597,H:780-1875^72.2%ID^E:0^RecName: Full=Ankyrin-1 {ECO:0000305};^Eukaryota; Metazoa; Chordata; Craniata; Vertebrata; Euteleostomi; Mammalia; Eutheria; Euarchontoglires; Primates; Haplorrhini; Catarrhini; Hominidae; Homo	ANK1_HUMAN^ANK1_HUMAN^Q:813-1924,H:780-1875^72.2%ID^E:0^RecName: Full=Ankyrin-1 {ECO:0000305};^Eukaryota; Metazoa; Chordata; Craniata; Vertebrata; Euteleostomi; Mammalia; Eutheria; Euarchontoglires; Primates; Haplorrhini; Catarrhini; Hominidae; Homo	XP_030145865.1^XP_030145865.1^Q:3262-6714,H:844-1994^100%ID^E:0^.^.^XP_030145865.1 ankyrin-1 isoform X3 [Taeniopygia guttata]	XP_030145865.1^XP_030145865.1^Q:813-1963,H:844-1994^100%ID^E:0^.^.^XP_030145865.1 ankyrin-1 isoform X3 [Taeniopygia guttata]	Domain present in ZO-1 and Unc5-like netrin receptors	ANK1	PF12796.12^Ank_2^NULL^51-140^E:2.8e-18`PF13637.11^Ank_4^NULL^51-94^E:9.7e-06`PF00023.35^Ank^NULL^77-99^E:0.00059`PF00023.35^Ank^NULL^111-140^E:3.5e-09`PF13606.11^Ank_3^NULL^111-139^E:8.4e-05`PF13637.11^Ank_4^NULL^115-164^E:8.9e-12`PF13857.11^Ank_5^NULL^130-184^E:2e-10`PF12796.12^Ank_2^NULL^134-202^E:3.9e-15`PF00023.35^Ank^NULL^144-173^E:9.2e-09`PF13606.11^Ank_3^NULL^144-171^E:2.5e-05`PF13637.11^A…	Ank,Ank_2,Ank_3,Ank_4,Ank_5,Death,ZU5	.	.	.	GO:0170014^cellular_component^ankyrin-1 complex`GO:0030673^cellular_component^axolemma`GO:0016323^cellular_component^basolateral plasma membrane`GO:0009898^cellular_component^cytoplasmic side of plasma membrane`GO:0005856^cellular_component^cytoskeleton`GO:0005829^cellular_component^cytosol`GO:0031430^cellular_component^M band`GO:0043005^cellular_component^neuron projection`GO:0005886^cellular_co…	GO:0170014^cellular_component^ankyrin-1 complex`GO:0030673^cellular_component^axolemma`GO:0016323^cellular_component^basolateral plasma membrane`GO:0009898^cellular_component^cytoplasmic side of plasma membrane`GO:0005856^cellular_component^cytoskeleton`GO:0005829^cellular_component^cytosol`GO:0031430^cellular_component^M band`GO:0043005^cellular_component^neuron projection`GO:0005886^cellular_co…	GO:0005515^molecular_function^protein binding`GO:0007165^biological_process^signal transduction	GO:0002262,GO:0002376,GO:0002520,GO:0003674,GO:0005198,GO:0005200,GO:0005488,GO:0005515,GO:0005575,GO:0005622,GO:0005623,GO:0005634,GO:0005737,GO:0005783,GO:0005829,GO:0005856,GO:0005886,GO:0005938,GO:0006725,GO:0006778,GO:0006779,GO:0006807,GO:0006810,GO:0006811,GO:0006812,GO:0006887,GO:0006888,GO:0006996,GO:0007010,GO:0007163,GO:0007275,GO:0008092,GO:0008093,GO:0008104,GO:0008150,GO:0008152,GO:…	COG0666@1|root,KOG4177@2759|Eukaryota,38BVK@33154|Opisthokonta,3BAXI@33208|Metazoa,3CRH5@33213|Bilateria,486B5@7711|Chordata,490XZ@7742|Vertebrata,4GU7T@8782|Aves	M	ko:K10380	ko04624,ko05205,map04624,map05205	.	.	.	ko00000,ko00001,ko04812	.	.	.	KEGG:hsa:286	52644.XP_010561028.1	0.0	2135.0	33208|Metazoa	.	.	.	.	ANK1, LOC115498195, MIR2188
NonamEVm016359	NonamEVm016359t2	NonamEVm016359t2.p1	10-393[+]	gi|2043849625|ref|XM_030290025.3|^gi|2043849625|ref|XM_030290025.3|^Q:1-1162,H:2285-3446^99.91%ID^E:0^PREDICTED: Taeniopygia guttata ankyrin 1 (ANK1), transcript variant X23, mRNA	.	.	.	.	.	.	.	.	sigP:1^13^0.9985444	.	.	.	.	.	.	.	.	.	.	.	.	.	.	.	.	.	.	.	.	.	.	.	.	.	.	ANK1
NonamEVm000034	NonamEVm000034t4	NonamEVm000034t4.p1	840-8414[+]	gi|2043860339|ref|XM_030268099.3|^gi|2043860339|ref|XM_030268099.3|^Q:79-9260,H:1-9187^99.74%ID^E:0^PREDICTED: Taeniopygia guttata HIVEP zinc finger 2 (HIVEP2), transcript variant X1, mRNA	ZEP2_HUMAN^ZEP2_HUMAN^Q:1011-8411,H:1-2446^71.9%ID^E:0^RecName: Full=Transcription factor HIVEP2;^Eukaryota; Metazoa; Chordata; Craniata; Vertebrata; Euteleostomi; Mammalia; Eutheria; Euarchontoglires; Primates; Haplorrhini; Catarrhini; Hominidae; Homo	ZEP2_HUMAN^ZEP2_HUMAN^Q:58-2524,H:1-2446^71.9%ID^E:0^RecName: Full=Transcription factor HIVEP2;^Eukaryota; Metazoa; Chordata; Craniata; Vertebrata; Euteleostomi; Mammalia; Eutheria; Euarchontoglires; Primates; Haplorrhini; Catarrhini; Hominidae; Homo	XP_030123952.3^XP_030123952.3^Q:840-8411,H:1-2524^99.8%ID^E:0^.^.^XP_030123952.3 transcription factor HIVEP2 [Taeniopygia guttata]	XP_030123952.3^XP_030123952.3^Q:1-2524,H:1-2524^99.8%ID^E:0^.^.^XP_030123952.3 transcription factor HIVEP2 [Taeniopygia guttata]	Human immunodeficiency virus type I enhancer binding protein 2	HIVEP2	PF00096.31^zf-C2H2^NULL^246-268^E:0.00017`PF00096.31^zf-C2H2^NULL^274-296^E:0.00083`PF00096.31^zf-C2H2^NULL^1874-1896^E:2.9e-05`PF00096.31^zf-C2H2^NULL^1902-1926^E:3.4e-05`PF12874.12^zf-met^NULL^1902-1926^E:0.0024	zf-C2H2	.	.	.	GO:0005654^cellular_component^nucleoplasm`GO:0005634^cellular_component^nucleus`GO:0003677^molecular_function^DNA binding`GO:0000981^molecular_function^DNA-binding transcription factor activity, RNA polymerase II-specific`GO:0046872^molecular_function^metal ion binding`GO:0000978^molecular_function^RNA polymerase II cis-regulatory region sequence-specific DNA binding`GO:0006357^biological_process…	GO:0005654^cellular_component^nucleoplasm`GO:0005634^cellular_component^nucleus`GO:0003677^molecular_function^DNA binding`GO:0000981^molecular_function^DNA-binding transcription factor activity, RNA polymerase II-specific`GO:0046872^molecular_function^metal ion binding`GO:0000978^molecular_function^RNA polymerase II cis-regulatory region sequence-specific DNA binding`GO:0006357^biological_process…	.	GO:0000976,GO:0000977,GO:0000978,GO:0000981,GO:0000982,GO:0000987,GO:0001012,GO:0001067,GO:0001077,GO:0001228,GO:0003674,GO:0003676,GO:0003677,GO:0003690,GO:0003700,GO:0005488,GO:0005575,GO:0005622,GO:0005623,GO:0005634,GO:0005654,GO:0005667,GO:0006139,GO:0006351,GO:0006355,GO:0006357,GO:0006366,GO:0006725,GO:0006807,GO:0007154,GO:0007165,GO:0007275,GO:0008150,GO:0008152,GO:0009058,GO:0009059,GO:…	KOG1721@1|root,KOG1721@2759|Eukaryota,38F1X@33154|Opisthokonta,3BE7I@33208|Metazoa,3CZ9C@33213|Bilateria,48BP5@7711|Chordata,48W2C@7742|Vertebrata,4GM0Z@8782|Aves	K	ko:K09239	.	.	.	.	ko00000,ko03000	.	.	.	KEGG:hsa:3097	181119.XP_005518500.1	0.0	4410.0	33208|Metazoa	.	.	.	.	HIVEP2
NonamEVm005610	NonamEVm005610t1	NonamEVm005610t1.p1	350-1693[+]	gi|2043849080|ref|XM_041720405.1|^gi|2043849080|ref|XM_041720405.1|^Q:1-9294,H:285-9567^98.55%ID^E:0^PREDICTED: Taeniopygia guttata dispatched RND transporter family member 3 (DISP3), transcript variant X4, mRNA	DISP3_CHICK^DISP3_CHICK^Q:1450-2964,H:415-922^87.7%ID^E:6.92e-278^RecName: Full=Protein dispatched homolog 3 {ECO:0000250|UniProtKB:Q9P2K9};^Eukaryota; Metazoa; Chordata; Craniata; Vertebrata; Euteleostomi; Archelosauria; Archosauria; Dinosauria; Saurischia; Theropoda; Coelurosauria; Aves; Neognathae; Galloanserae; Galliformes; Phasianidae; Phasianinae; Gallus	DISP3_CHICK^DISP3_CHICK^Q:1-405,H:51-455^92.6%ID^E:1.88e-264^RecName: Full=Protein dispatched homolog 3 {ECO:0000250|UniProtKB:Q9P2K9};^Eukaryota; Metazoa; Chordata; Craniata; Vertebrata; Euteleostomi; Archelosauria; Archosauria; Dinosauria; Saurischia; Theropoda; Coelurosauria; Aves; Neognathae; Galloanserae; Galliformes; Phasianidae; Phasianinae; Gallus	NXV61351.1^NXV61351.1^Q:1450-2970,H:32-541^92.2%ID^E:4.94e-298^.^.^NXV61351.1 DISP3 protein [Molothrus ater]	XP_041576341.1^XP_041576341.1^Q:1-405,H:51-455^99.5%ID^E:1.83e-282^.^.^XP_041576341.1 protein dispatched homolog 3 isoform X6 [Taeniopygia guttata]	Patched domain-containing protein 2	PTCHD2	.	MMPL,Patched	.	TMRs:PredHel=3^Topology=o20-42i357-379o383-405i	.	GO:0005737^cellular_component^cytoplasm`GO:0030659^cellular_component^cytoplasmic vesicle membrane`GO:0005783^cellular_component^endoplasmic reticulum`GO:0005789^cellular_component^endoplasmic reticulum membrane`GO:0016020^cellular_component^membrane`GO:0031965^cellular_component^nuclear membrane`GO:0030154^biological_process^cell differentiation`GO:0042632^biological_process^cholesterol homeosta…	GO:0005737^cellular_component^cytoplasm`GO:0030659^cellular_component^cytoplasmic vesicle membrane`GO:0005783^cellular_component^endoplasmic reticulum`GO:0005789^cellular_component^endoplasmic reticulum membrane`GO:0016020^cellular_component^membrane`GO:0031965^cellular_component^nuclear membrane`GO:0030154^biological_process^cell differentiation`GO:0042632^biological_process^cholesterol homeosta…	.	GO:0005575,GO:0005622,GO:0005623,GO:0005634,GO:0005635,GO:0005737,GO:0005783,GO:0007154,GO:0007165,GO:0007166,GO:0007224,GO:0007275,GO:0007399,GO:0008150,GO:0008284,GO:0009719,GO:0009725,GO:0009893,GO:0009987,GO:0010033,GO:0010721,GO:0012505,GO:0016020,GO:0016021,GO:0019216,GO:0019222,GO:0022008,GO:0023052,GO:0030154,GO:0031090,GO:0031224,GO:0031965,GO:0031967,GO:0031975,GO:0032368,GO:0032501,GO:…	KOG3664@1|root,KOG3664@2759|Eukaryota,39F7A@33154|Opisthokonta,3BIJN@33208|Metazoa,3CVHG@33213|Bilateria,4802M@7711|Chordata,48W3V@7742|Vertebrata,4GQJU@8782|Aves	T	.	.	.	.	.	.	.	.	.	KEGG:gga:419497	181119.XP_005528354.1	1.64e-270	779.0	33208|Metazoa	.	.	.	.	DISP3
NonamEVm021223	NonamEVm021223t1	NonamEVm021223t1.p1	3-317[+]	gi|1862844206|emb|LR812109.1|^gi|1862844206|emb|LR812109.1|^Q:1-322,H:40594797-40594476^84.97%ID^E:1.1e-83^Erithacus rubecula genome assembly, chromosome: 7	.	.	.	.	.	.	.	.	.	.	.	.	.	.	.	.	.	.	.	.	.	.	.	.	.	.	.	.	.	.	.	.	.	.	.	TCAIM
NonamEVm001120	NonamEVm001120t1	NonamEVm001120t1.p1	269-3523[+]	gi|2043862669|ref|XM_030269211.3|^gi|2043862669|ref|XM_030269211.3|^Q:1-9426,H:7-9449^98.83%ID^E:0^PREDICTED: Taeniopygia guttata dishevelled associated activator of morphogenesis 2 (DAAM2), transcript variant X2, mRNA	DAAM2_CHICK^DAAM2_CHICK^Q:275-3520,H:1-1075^94.7%ID^E:0^RecName: Full=Disheveled-associated activator of morphogenesis 2 {ECO:0000303|PubMed:22227309};^Eukaryota; Metazoa; Chordata; Craniata; Vertebrata; Euteleostomi; Archelosauria; Archosauria; Dinosauria; Saurischia; Theropoda; Coelurosauria; Aves; Neognathae; Galloanserae; Galliformes; Phasianidae; Phasianinae; Gallus	DAAM2_CHICK^DAAM2_CHICK^Q:3-1084,H:1-1075^94.7%ID^E:0^RecName: Full=Disheveled-associated activator of morphogenesis 2 {ECO:0000303|PubMed:22227309};^Eukaryota; Metazoa; Chordata; Craniata; Vertebrata; Euteleostomi; Archelosauria; Archosauria; Dinosauria; Saurischia; Theropoda; Coelurosauria; Aves; Neognathae; Galloanserae; Galliformes; Phasianidae; Phasianinae; Gallus	XP_039914550.1^XP_039914550.1^Q:251-3520,H:15-1104^99.5%ID^E:0^.^.^XP_039914550.1 disheveled-associated activator of morphogenesis 2 isoform X3 [Hirundo rustica]	XP_009089703.1^XP_009089703.1^Q:1-1084,H:1-1084^99.8%ID^E:0^.^.^XP_009089703.1 disheveled-associated activator of morphogenesis 2 isoform X1 [Serinus canaria]	activator of morphogenesis 2	DAAM2	PF06371.18^Drf_GBD^NULL^45-230^E:1.6e-52`PF06367.21^Drf_FH3^NULL^235-431^E:6.1e-66`PF02181.28^FH2^NULL^604-987^E:8.8e-115	Drf_FH3,Drf_GBD,FH2	.	.	.	GO:0003779^molecular_function^actin binding`GO:0031267^molecular_function^small GTPase binding`GO:0030036^biological_process^actin cytoskeleton organization`GO:0021516^biological_process^dorsal spinal cord development`GO:0048715^biological_process^negative regulation of oligodendrocyte differentiation`GO:0090263^biological_process^positive regulation of canonical Wnt signaling pathway`GO:0060828^…	GO:0003779^molecular_function^actin binding`GO:0031267^molecular_function^small GTPase binding`GO:0030036^biological_process^actin cytoskeleton organization`GO:0021516^biological_process^dorsal spinal cord development`GO:0048715^biological_process^negative regulation of oligodendrocyte differentiation`GO:0090263^biological_process^positive regulation of canonical Wnt signaling pathway`GO:0060828^…	GO:0003779^molecular_function^actin binding`GO:0031267^molecular_function^small GTPase binding`GO:0030036^biological_process^actin cytoskeleton organization`GO:0016043^biological_process^cellular component organization	GO:0000902,GO:0000904,GO:0003674,GO:0003779,GO:0005488,GO:0005515,GO:0005575,GO:0005622,GO:0005623,GO:0005737,GO:0005856,GO:0005865,GO:0006928,GO:0006935,GO:0006996,GO:0007010,GO:0007015,GO:0007275,GO:0007368,GO:0007389,GO:0007399,GO:0007409,GO:0007411,GO:0007417,GO:0007420,GO:0007424,GO:0008064,GO:0008092,GO:0008150,GO:0009605,GO:0009653,GO:0009799,GO:0009855,GO:0009966,GO:0009967,GO:0009987,GO:…	KOG1922@1|root,KOG1922@2759|Eukaryota,38BZD@33154|Opisthokonta,3BJA3@33208|Metazoa,3CWX0@33213|Bilateria,481YT@7711|Chordata,4972G@7742|Vertebrata,4GT2K@8782|Aves	TZ	ko:K04512	ko04310,map04310	.	.	.	ko00000,ko00001,ko04147	.	.	.	.	181119.XP_005532758.1	0.0	1837.0	33208|Metazoa	.	.	.	.	DAAM2
NonamEVm006437	NonamEVm006437t4	NonamEVm006437t4.p1	205-1389[+]	gi|2582879821|emb|OY740749.1|^gi|2582879821|emb|OY740749.1|^Q:2134-5666,H:4762727-4766282^89.41%ID^E:0^Fringilla coelebs genome assembly, chromosome: 25	OBCAM_CHICK^OBCAM_CHICK^Q:205-1155,H:1-317^97.5%ID^E:4.66e-205^RecName: Full=Opioid-binding protein/cell adhesion molecule homolog;^Eukaryota; Metazoa; Chordata; Craniata; Vertebrata; Euteleostomi; Archelosauria; Archosauria; Dinosauria; Saurischia; Theropoda; Coelurosauria; Aves; Neognathae; Galloanserae; Galliformes; Phasianidae; Phasianinae; Gallus	OBCAM_CHICK^OBCAM_CHICK^Q:1-317,H:1-317^97.5%ID^E:4.48e-229^RecName: Full=Opioid-binding protein/cell adhesion molecule homolog;^Eukaryota; Metazoa; Chordata; Craniata; Vertebrata; Euteleostomi; Archelosauria; Archosauria; Dinosauria; Saurischia; Theropoda; Coelurosauria; Aves; Neognathae; Galloanserae; Galliformes; Phasianidae; Phasianinae; Gallus	XP_031989806.1^XP_031989806.1^Q:82-1155,H:39-396^96.6%ID^E:3.5e-225^.^.^XP_031989806.1 opioid-binding protein/cell adhesion molecule homolog isoform X2 [Corvus moneduloides]	XP_002197194.1^XP_002197194.1^Q:1-317,H:1-317^100%ID^E:1.01e-231^.^.^XP_002197194.1 opioid-binding protein/cell adhesion molecule homolog isoform X4 [Taeniopygia guttata]	Opioid-binding protein cell adhesion molecule	OPCML	PF07679.21^I-set^NULL^30-125^E:8.2e-11`PF00047.30^ig^NULL^37-120^E:1.7e-07`PF07686.22^V-set^NULL^37-124^E:1.7e-09`PF13927.11^Ig_3^NULL^128-198^E:1.9e-16`PF07679.21^I-set^NULL^129-208^E:7.7e-12`PF13895.11^Ig_2^NULL^133-212^E:6.1e-10`PF00047.30^ig^NULL^138-203^E:3.7e-07`PF13927.11^Ig_3^NULL^215-292^E:1.4e-15`PF07679.21^I-set^NULL^221-303^E:2.1e-16`PF00047.30^ig^NULL^224-300^E:2.4e-16`PF13895.11^Ig_…	I-set,Ig_3	sigP:1^26^0.9997591	TMRs:PredHel=1^Topology=i5-24o	.	GO:0005886^cellular_component^plasma membrane`GO:0098552^cellular_component^side of membrane`GO:0007155^biological_process^cell adhesion	GO:0005886^cellular_component^plasma membrane`GO:0098552^cellular_component^side of membrane`GO:0007155^biological_process^cell adhesion	.	GO:0005575,GO:0005576,GO:0005623,GO:0005886,GO:0005887,GO:0005911,GO:0005918,GO:0007043,GO:0007155,GO:0007275,GO:0007399,GO:0008037,GO:0008038,GO:0008150,GO:0009605,GO:0009628,GO:0009629,GO:0009987,GO:0016020,GO:0016021,GO:0016043,GO:0019991,GO:0022008,GO:0022607,GO:0022610,GO:0030054,GO:0030154,GO:0030182,GO:0031224,GO:0031226,GO:0032501,GO:0032502,GO:0034329,GO:0034330,GO:0040011,GO:0042330,GO:…	KOG3510@1|root,KOG3510@2759|Eukaryota,39RYB@33154|Opisthokonta,3BEBW@33208|Metazoa,3D12F@33213|Bilateria,487CZ@7711|Chordata,48VGB@7742|Vertebrata,4GJDZ@8782|Aves	T	ko:K06772,ko:K06773,ko:K06774	.	.	.	.	ko00000,ko04516	.	.	.	.	128390.XP_009467826.1	4.89e-213	594.0	33208|Metazoa	.	.	.	.	LOC100229124, LOC121471084
NonamEVm013016	NonamEVm013016t1	NonamEVm013016t1.p1	2162-2641[+]	gi|2032791841|ref|XM_041459310.1|^gi|2032791841|ref|XM_041459310.1|^Q:1-8378,H:11567-19890^92.27%ID^E:0^PREDICTED: Pyrgilauda ruficollis purine rich element binding protein G (PURG), transcript variant X2, mRNA	.	.	XP_027545708.1^XP_027545708.1^Q:9156-9365,H:279-343^75.7%ID^E:2.76e-19^.^.^XP_027545708.1 purine-rich element-binding protein gamma isoform X1 [Neopelma chrysocephalum]	XP_036237719.1^XP_036237719.1^Q:16-80,H:279-340^76.9%ID^E:5.96e-23^.^.^XP_036237719.1 purine-rich element-binding protein gamma isoform X1 [Molothrus ater]	.	.	.	.	.	TMRs:PredHel=1^Topology=i128-150o	.	.	.	.	.	.	.	.	.	.	.	.	.	.	.	.	.	.	.	.	.	.	.	.	.	PURG
NonamEVm012784	NonamEVm012784t2	NonamEVm012784t2.p1	10-486[+]	gi|2043869926|ref|XM_030272167.3|^gi|2043869926|ref|XM_030272167.3|^Q:251-5814,H:15586-21129^98.04%ID^E:0^PREDICTED: Taeniopygia guttata purine rich element binding protein G (PURG), mRNA	.	.	XP_027545708.1^XP_027545708.1^Q:5239-5448,H:279-343^75.7%ID^E:1.56e-19^.^.^XP_027545708.1 purine-rich element-binding protein gamma isoform X1 [Neopelma chrysocephalum]	.	.	.	.	.	.	.	.	.	.	.	.	.	.	.	.	.	.	.	.	.	.	.	.	.	.	.	.	.	.	.	.	PURG
NonamEVm006265	NonamEVm006265t1	NonamEVm006265t1.p1	19-1236[+]	gi|2043844119|ref|XM_030264597.3|^gi|2043844119|ref|XM_030264597.3|^Q:1-3909,H:370-4276^99.13%ID^E:0^PREDICTED: Taeniopygia guttata ST8 alpha-N-acetyl-neuraminide alpha-2,8-sialyltransferase 6 (ST8SIA6), transcript variant X2, mRNA	SIA8F_HUMAN^SIA8F_HUMAN^Q:100-1227,H:30-396^64.2%ID^E:3.06e-150^RecName: Full=Alpha-2,8-sialyltransferase 8F {ECO:0000305};^Eukaryota; Metazoa; Chordata; Craniata; Vertebrata; Euteleostomi; Mammalia; Eutheria; Euarchontoglires; Primates; Haplorrhini; Catarrhini; Hominidae; Homo	SIA8F_HUMAN^SIA8F_HUMAN^Q:28-403,H:30-396^64.2%ID^E:6.3e-167^RecName: Full=Alpha-2,8-sialyltransferase 8F {ECO:0000305};^Eukaryota; Metazoa; Chordata; Craniata; Vertebrata; Euteleostomi; Mammalia; Eutheria; Euarchontoglires; Primates; Haplorrhini; Catarrhini; Hominidae; Homo	XP_030120457.3^XP_030120457.3^Q:19-1233,H:1-405^99.5%ID^E:1.15e-265^.^.^XP_030120457.3 alpha-2,8-sialyltransferase 8F isoform X2 [Taeniopygia guttata]	XP_030120457.3^XP_030120457.3^Q:1-405,H:1-405^99.5%ID^E:6.99e-295^.^.^XP_030120457.3 alpha-2,8-sialyltransferase 8F isoform X2 [Taeniopygia guttata]	Belongs to the glycosyltransferase 29 family	ST8SIA6	PF00777.23^Glyco_transf_29^NULL^150-394^E:6.8e-74	Glyco_transf_29	sigP:1^18^1	.	.	GO:0000139^cellular_component^Golgi membrane`GO:0003828^molecular_function^alpha-N-acetylneuraminate alpha-2,8-sialyltransferase activity`GO:0008373^molecular_function^sialyltransferase activity`GO:0001835^biological_process^blastocyst hatching`GO:0016051^biological_process^carbohydrate biosynthetic process`GO:0001574^biological_process^ganglioside biosynthetic process`GO:0009247^biological_proce…	GO:0000139^cellular_component^Golgi membrane`GO:0003828^molecular_function^alpha-N-acetylneuraminate alpha-2,8-sialyltransferase activity`GO:0008373^molecular_function^sialyltransferase activity`GO:0001835^biological_process^blastocyst hatching`GO:0016051^biological_process^carbohydrate biosynthetic process`GO:0001574^biological_process^ganglioside biosynthetic process`GO:0009247^biological_proce…	GO:0008373^molecular_function^sialyltransferase activity`GO:0006486^biological_process^protein glycosylation	GO:0000139,GO:0001573,GO:0001574,GO:0003674,GO:0003824,GO:0003828,GO:0005575,GO:0005622,GO:0005623,GO:0005737,GO:0005794,GO:0005975,GO:0006464,GO:0006486,GO:0006493,GO:0006629,GO:0006643,GO:0006664,GO:0006665,GO:0006672,GO:0006687,GO:0006688,GO:0006807,GO:0008150,GO:0008152,GO:0008373,GO:0008610,GO:0009058,GO:0009059,GO:0009100,GO:0009101,GO:0009247,GO:0009311,GO:0009987,GO:0012505,GO:0016020,GO:…	KOG2692@1|root,KOG2692@2759|Eukaryota,39VFV@33154|Opisthokonta,3BJ9P@33208|Metazoa,3D09J@33213|Bilateria,48756@7711|Chordata,495M8@7742|Vertebrata,4GR55@8782|Aves	G	ko:K03369,ko:K03371,ko:K06612,ko:K06615	ko00601,ko00603,ko00604,ko01100,map00601,map00603,map00604,map01100	M00069	R05940,R05943,R05947,R05950,R05958,R06032	.	ko00000,ko00001,ko00002,ko01000,ko01003	.	.	.	KEGG:hsa:338596	181119.XP_005519173.1	1.85e-279	765.0	33208|Metazoa	2.4.99.8	GT29	.	.	NA, PLCB1, ST8SIA6
NonamEVm019979	NonamEVm019979t1	NonamEVm019979t1.p1	10-339[+]	gi|2043844119|ref|XM_030264597.3|^gi|2043844119|ref|XM_030264597.3|^Q:1-2625,H:4346-6969^98.74%ID^E:0^PREDICTED: Taeniopygia guttata ST8 alpha-N-acetyl-neuraminide alpha-2,8-sialyltransferase 6 (ST8SIA6), transcript variant X2, mRNA	.	.	.	.	.	.	.	.	.	.	.	.	.	.	.	.	.	.	.	.	.	.	.	.	.	.	.	.	.	.	.	.	.	.	.	ST8SIA6
NonamEVm003062	NonamEVm003062t1	NonamEVm003062t1.p1	14-2053[+]	gi|1210004288|ref|XM_021540414.1|^gi|1210004288|ref|XM_021540414.1|^Q:1-5360,H:17-5396^97.12%ID^E:0^PREDICTED: Lonchura striata domestica phosphatase and actin regulator 2 (PHACTR2), transcript variant X1, mRNA	PHAR2_HUMAN^PHAR2_HUMAN^Q:155-2050,H:5-634^59.3%ID^E:3.5e-129^RecName: Full=Phosphatase and actin regulator 2;^Eukaryota; Metazoa; Chordata; Craniata; Vertebrata; Euteleostomi; Mammalia; Eutheria; Euarchontoglires; Primates; Haplorrhini; Catarrhini; Hominidae; Homo	PHAR2_HUMAN^PHAR2_HUMAN^Q:48-679,H:5-634^59.3%ID^E:1.54e-138^RecName: Full=Phosphatase and actin regulator 2;^Eukaryota; Metazoa; Chordata; Craniata; Vertebrata; Euteleostomi; Mammalia; Eutheria; Euarchontoglires; Primates; Haplorrhini; Catarrhini; Hominidae; Homo	XP_030123941.3^XP_030123941.3^Q:14-2050,H:1-680^98.7%ID^E:0^.^.^XP_030123941.3 phosphatase and actin regulator 2 isoform X1 [Taeniopygia guttata]	XP_030123941.3^XP_030123941.3^Q:1-679,H:1-680^98.7%ID^E:0^.^.^XP_030123941.3 phosphatase and actin regulator 2 isoform X1 [Taeniopygia guttata]	Phosphatase and actin regulator 2	PHACTR2	PF02755.20^RPEL^NULL^105-126^E:1.9e-08`PF02755.20^RPEL^NULL^562-583^E:1.9e-08	RPEL	.	.	.	GO:0005886^cellular_component^plasma membrane`GO:0031092^cellular_component^platelet alpha granule membrane`GO:0003779^molecular_function^actin binding`GO:0004864^molecular_function^protein phosphatase inhibitor activity`GO:0030036^biological_process^actin cytoskeleton organization	GO:0005886^cellular_component^plasma membrane`GO:0031092^cellular_component^platelet alpha granule membrane`GO:0003779^molecular_function^actin binding`GO:0004864^molecular_function^protein phosphatase inhibitor activity`GO:0030036^biological_process^actin cytoskeleton organization	.	GO:0002576,GO:0005575,GO:0005622,GO:0005623,GO:0005737,GO:0005886,GO:0006810,GO:0006887,GO:0008150,GO:0009987,GO:0012505,GO:0012506,GO:0016020,GO:0016192,GO:0030141,GO:0030659,GO:0030667,GO:0031090,GO:0031091,GO:0031092,GO:0031410,GO:0031982,GO:0032940,GO:0043226,GO:0043227,GO:0043229,GO:0044422,GO:0044424,GO:0044433,GO:0044444,GO:0044446,GO:0044464,GO:0045055,GO:0046903,GO:0051179,GO:0051234,GO:…	KOG4339@1|root,KOG4339@2759|Eukaryota,38H5E@33154|Opisthokonta,3BCST@33208|Metazoa,3CYB1@33213|Bilateria,48BA8@7711|Chordata,48WJM@7742|Vertebrata,4GHEJ@8782|Aves	Z	ko:K17585	.	.	.	.	ko00000,ko01009	.	.	.	KEGG:hsa:9749	52644.XP_010573326.1	4.26e-288	810.0	33208|Metazoa	.	.	.	.	LOC115494354, PHACTR2
NonamEVm004617	NonamEVm004617t1	NonamEVm004617t1.p1	763-2310[+]	gi|2043824560|ref|XM_002187941.6|^gi|2043824560|ref|XM_002187941.6|^Q:1-9255,H:769-10023^99.78%ID^E:0^PREDICTED: Taeniopygia guttata pyruvate dehydrogenase phosphatase regulatory subunit (PDPR), transcript variant X2, mRNA	PDPR_HUMAN^PDPR_HUMAN^Q:1-2292,H:111-874^78.6%ID^E:0^RecName: Full=Pyruvate dehydrogenase phosphatase regulatory subunit, mitochondrial;^Eukaryota; Metazoa; Chordata; Craniata; Vertebrata; Euteleostomi; Mammalia; Eutheria; Euarchontoglires; Primates; Haplorrhini; Catarrhini; Hominidae; Homo	PDPR_HUMAN^PDPR_HUMAN^Q:1-510,H:365-874^87.1%ID^E:0^RecName: Full=Pyruvate dehydrogenase phosphatase regulatory subunit, mitochondrial;^Eukaryota; Metazoa; Chordata; Craniata; Vertebrata; Euteleostomi; Mammalia; Eutheria; Euarchontoglires; Primates; Haplorrhini; Catarrhini; Hominidae; Homo	XP_002187977.3^XP_002187977.3^Q:1-2307,H:111-879^92.9%ID^E:0^.^.^XP_002187977.3 pyruvate dehydrogenase phosphatase regulatory subunit, mitochondrial [Taeniopygia guttata]	XP_002187977.3^XP_002187977.3^Q:1-515,H:365-879^100%ID^E:0^.^.^XP_002187977.3 pyruvate dehydrogenase phosphatase regulatory subunit, mitochondrial [Taeniopygia guttata]	Pyruvate dehydrogenase phosphatase regulatory subunit	PDPR	PF16350.10^FAO_M^NULL^41-96^E:4.2e-16`PF01571.26^GCV_T^NULL^98-374^E:8.5e-69`PF08669.16^GCV_T_C^NULL^402-494^E:1.1e-13	DAO,FAO_M,GCV_T,GCV_T_C	.	.	.	GO:0005737^cellular_component^cytoplasm`GO:0005759^cellular_component^mitochondrial matrix`GO:0005739^cellular_component^mitochondrion`GO:0045253^cellular_component^pyruvate dehydrogenase (lipoamide) phosphatase complex`GO:0016491^molecular_function^oxidoreductase activity	GO:0005737^cellular_component^cytoplasm`GO:0005759^cellular_component^mitochondrial matrix`GO:0005739^cellular_component^mitochondrion`GO:0045253^cellular_component^pyruvate dehydrogenase (lipoamide) phosphatase complex`GO:0016491^molecular_function^oxidoreductase activity	.	GO:0003674,GO:0003824,GO:0004721,GO:0004741,GO:0005575,GO:0005622,GO:0005623,GO:0005737,GO:0005739,GO:0005759,GO:0006140,GO:0006464,GO:0006470,GO:0006793,GO:0006796,GO:0006807,GO:0008150,GO:0008152,GO:0009889,GO:0009987,GO:0010510,GO:0010565,GO:0016311,GO:0016491,GO:0016787,GO:0016788,GO:0016791,GO:0019216,GO:0019217,GO:0019219,GO:0019220,GO:0019222,GO:0019538,GO:0030808,GO:0031323,GO:0031326,GO:…	COG0404@1|root,KOG2844@2759|Eukaryota,38DUF@33154|Opisthokonta,3BCQB@33208|Metazoa,3CZTC@33213|Bilateria,483NJ@7711|Chordata,48VC7@7742|Vertebrata,4GMCW@8782|Aves	E	ko:K17509	.	.	.	.	ko00000,ko01009	.	.	.	KEGG:hsa:55066	59894.ENSFALP00000007726	0.0	1071.0	33208|Metazoa	.	.	.	.	PDPR
NonamEVm019231	NonamEVm019231t1	NonamEVm019231t1.p1	10-348[+]	gi|1751546450|ref|XR_004061185.1|^gi|1751546450|ref|XR_004061185.1|^Q:1-3210,H:2452-5700^90.09%ID^E:0^PREDICTED: Camarhynchus parvulus ankyrin repeat domain 10 (ANKRD10), transcript variant X4, misc_RNA	ANR10_CHICK^ANR10_CHICK^Q:3341-3670,H:150-259^94.5%ID^E:3.71e-59^RecName: Full=Ankyrin repeat domain-containing protein 10;^Eukaryota; Metazoa; Chordata; Craniata; Vertebrata; Euteleostomi; Archelosauria; Archosauria; Dinosauria; Saurischia; Theropoda; Coelurosauria; Aves; Neognathae; Galloanserae; Galliformes; Phasianidae; Phasianinae; Gallus	.	XP_025958237.1^XP_025958237.1^Q:3239-3673,H:1-145^96.6%ID^E:2e-82^.^.^XP_025958237.1 ankyrin repeat domain-containing protein 10, partial [Dromaius novaehollandiae]	.	.	.	.	.	.	TMRs:PredHel=1^Topology=o20-42i	.	.	.	.	.	.	.	.	.	.	.	.	.	.	.	.	KEGG:gga:418760	.	.	.	.	.	.	.	.	ANKRD10
NonamEVm003833	NonamEVm003833t1	NonamEVm003833t1.p1	97-1860[+]	gi|2582879740|emb|OY740730.1|^gi|2582879740|emb|OY740730.1|^Q:1676-7448,H:23346927-23341073^89.38%ID^E:0^Fringilla coelebs genome assembly, chromosome: 6	YLPM1_HUMAN^YLPM1_HUMAN^Q:1-1839,H:1401-2057^67.1%ID^E:5.14e-247^RecName: Full=YLP motif-containing protein 1;^Eukaryota; Metazoa; Chordata; Craniata; Vertebrata; Euteleostomi; Mammalia; Eutheria; Euarchontoglires; Primates; Haplorrhini; Catarrhini; Hominidae; Homo	YLPM1_HUMAN^YLPM1_HUMAN^Q:1-581,H:1429-2057^68.2%ID^E:8.12e-265^RecName: Full=YLP motif-containing protein 1;^Eukaryota; Metazoa; Chordata; Craniata; Vertebrata; Euteleostomi; Mammalia; Eutheria; Euarchontoglires; Primates; Haplorrhini; Catarrhini; Hominidae; Homo	XP_041572732.1^XP_041572732.1^Q:1-1839,H:1440-2052^99.7%ID^E:0^.^.^XP_041572732.1 YLP motif-containing protein 1 isoform X3 [Taeniopygia guttata]	XP_041572732.1^XP_041572732.1^Q:1-581,H:1472-2052^99.7%ID^E:0^.^.^XP_041572732.1 YLP motif-containing protein 1 isoform X3 [Taeniopygia guttata]	YLP motif-containing protein	YLPM1	PF13671.11^AAA_33^NULL^358-493^E:8.9e-12	AAA_33,KTI12	.	.	.	GO:0016607^cellular_component^nuclear speck`GO:0005634^cellular_component^nucleus`GO:0003723^molecular_function^RNA binding`GO:0032204^biological_process^regulation of telomere maintenance	GO:0016607^cellular_component^nuclear speck`GO:0005634^cellular_component^nucleus`GO:0003723^molecular_function^RNA binding`GO:0032204^biological_process^regulation of telomere maintenance	.	GO:0000122,GO:0000981,GO:0000982,GO:0001078,GO:0001227,GO:0003674,GO:0003700,GO:0005488,GO:0005515,GO:0005575,GO:0005622,GO:0005623,GO:0005634,GO:0005654,GO:0005737,GO:0005829,GO:0006355,GO:0006357,GO:0008150,GO:0008157,GO:0009889,GO:0009890,GO:0009892,GO:0010468,GO:0010556,GO:0010558,GO:0010605,GO:0010629,GO:0016604,GO:0016607,GO:0019219,GO:0019222,GO:0019899,GO:0019902,GO:0019903,GO:0031323,GO:…	KOG2400@1|root,KOG2400@2759|Eukaryota,38HD2@33154|Opisthokonta,3BB2C@33208|Metazoa,3CTDT@33213|Bilateria,488E4@7711|Chordata,495N4@7742|Vertebrata,4GRPX@8782|Aves	V	ko:K17602	.	.	.	.	ko00000,ko01009	.	.	.	KEGG:hsa:56252	181119.XP_005520318.1	0.0	1083.0	33208|Metazoa	.	.	.	.	YLPM1
NonamEVm004280	NonamEVm004280t1	NonamEVm004280t1.p1	144-1778[+]	gi|2043877543|ref|XM_030276450.3|^gi|2043877543|ref|XM_030276450.3|^Q:20-9516,H:204-9730^97.94%ID^E:0^PREDICTED: Taeniopygia guttata NHL repeat containing 2 (NHLRC2), mRNA	NHLC2_CHICK^NHLC2_CHICK^Q:39-1772,H:5-582^93.4%ID^E:0^RecName: Full=NHL repeat-containing protein 2;^Eukaryota; Metazoa; Chordata; Craniata; Vertebrata; Euteleostomi; Archelosauria; Archosauria; Dinosauria; Saurischia; Theropoda; Coelurosauria; Aves; Neognathae; Galloanserae; Galliformes; Phasianidae; Phasianinae; Gallus	NHLC2_CHICK^NHLC2_CHICK^Q:1-543,H:40-582^93.2%ID^E:0^RecName: Full=NHL repeat-containing protein 2;^Eukaryota; Metazoa; Chordata; Craniata; Vertebrata; Euteleostomi; Archelosauria; Archosauria; Dinosauria; Saurischia; Theropoda; Coelurosauria; Aves; Neognathae; Galloanserae; Galliformes; Phasianidae; Phasianinae; Gallus	XP_030132310.3^XP_030132310.3^Q:39-1772,H:5-582^99.3%ID^E:0^.^.^XP_030132310.3 NHL repeat-containing protein 2 [Taeniopygia guttata]	XP_030132310.3^XP_030132310.3^Q:1-543,H:40-582^99.3%ID^E:0^.^.^XP_030132310.3 NHL repeat-containing protein 2 [Taeniopygia guttata]	NHL repeat-containing protein 2	NHLRC2	PF13905.11^Thioredoxin_8^NULL^34-129^E:5.2e-20`PF01436.26^NHL^NULL^180-206^E:3.3e-07`PF01436.26^NHL^NULL^234-259^E:4.8e-08`PF08309.16^LVIVD^NULL^238-257^E:0.3`PF01436.26^NHL^NULL^487-514^E:3e-06	NHL,Thioredoxin_8	.	.	.	GO:0005829^cellular_component^cytosol	GO:0005829^cellular_component^cytosol	GO:0005515^molecular_function^protein binding	GO:0002576,GO:0005575,GO:0005576,GO:0005622,GO:0005623,GO:0005737,GO:0006810,GO:0006887,GO:0008150,GO:0009987,GO:0012505,GO:0016192,GO:0030141,GO:0031091,GO:0031093,GO:0031410,GO:0031974,GO:0031982,GO:0031983,GO:0032940,GO:0034774,GO:0043226,GO:0043227,GO:0043229,GO:0043233,GO:0044422,GO:0044424,GO:0044433,GO:0044444,GO:0044446,GO:0044464,GO:0045055,GO:0046903,GO:0051179,GO:0051234,GO:0060205,GO:…	KOG2177@1|root,KOG2177@2759|Eukaryota,38GC9@33154|Opisthokonta,3BJB0@33208|Metazoa,3CVYR@33213|Bilateria,488HX@7711|Chordata,48Y4J@7742|Vertebrata,4GMTF@8782|Aves	O	.	.	.	.	.	.	.	.	.	KEGG:gga:423903	59894.ENSFALP00000002331	0.0	1085.0	33208|Metazoa	.	.	.	.	NHLRC2
NonamEVm016052	NonamEVm016052t1	NonamEVm016052t1.p1	7289-7678[+]	gi|1698048582|emb|LR606199.1|^gi|1698048582|emb|LR606199.1|^Q:7544-9412,H:18847854-18849757^78.9%ID^E:0^Aquila chrysaetos chrysaetos genome assembly, chromosome: 19	.	.	.	.	.	.	.	.	.	.	.	.	.	.	.	.	.	.	.	.	.	.	.	.	.	.	.	.	.	.	.	.	.	.	.	GRM5
NonamEVm021380	NonamEVm021380t1	NonamEVm021380t1.p1	3328-3642[+]	gi|2082008576|emb|OU383777.1|^gi|2082008576|emb|OU383777.1|^Q:5574-9566,H:61035788-61031717^87.55%ID^E:0^Acrocephalus scirpaceus scirpaceus genome assembly, chromosome: 4	RASK_HUMAN^RASK_HUMAN^Q:2390-2515,H:148-189^90.5%ID^E:3.04e-15^RecName: Full=GTPase KRas;^Eukaryota; Metazoa; Chordata; Craniata; Vertebrata; Euteleostomi; Mammalia; Eutheria; Euarchontoglires; Primates; Haplorrhini; Catarrhini; Hominidae; Homo	.	KAH0617143.1^KAH0617143.1^Q:2375-2515,H:154-200^89.4%ID^E:3.35e-15^.^.^KAH0617143.1 hypothetical protein JD844_028843 [Phrynosoma platyrhinos]	.	.	.	.	.	.	.	.	GO:0005737^cellular_component^cytoplasm`GO:0009898^cellular_component^cytoplasmic side of plasma membrane`GO:0005829^cellular_component^cytosol`GO:0005789^cellular_component^endoplasmic reticulum membrane`GO:0005925^cellular_component^focal adhesion`GO:0000139^cellular_component^Golgi membrane`GO:0016020^cellular_component^membrane`GO:0005741^cellular_component^mitochondrial outer membrane`GO:000…	.	.	.	.	.	.	.	.	.	.	.	.	.	.	KEGG:hsa:3845	.	.	.	.	.	.	.	.	ETFRF1, KRAS
NonamEVm000053	NonamEVm000053t1	NonamEVm000053t1.p1	146-7183[+]	gi|2043834746|ref|XM_041719968.1|^gi|2043834746|ref|XM_041719968.1|^Q:6-9113,H:1-9101^99.12%ID^E:0^PREDICTED: Taeniopygia guttata acetyl-CoA carboxylase alpha (ACACA), transcript variant X1, mRNA	ACAC_CHICK^ACAC_CHICK^Q:146-7180,H:1-2324^95.5%ID^E:0^RecName: Full=Acetyl-CoA carboxylase;^Eukaryota; Metazoa; Chordata; Craniata; Vertebrata; Euteleostomi; Archelosauria; Archosauria; Dinosauria; Saurischia; Theropoda; Coelurosauria; Aves; Neognathae; Galloanserae; Galliformes; Phasianidae; Phasianinae; Gallus	ACAC_CHICK^ACAC_CHICK^Q:1-2345,H:1-2324^95.5%ID^E:0^RecName: Full=Acetyl-CoA carboxylase;^Eukaryota; Metazoa; Chordata; Craniata; Vertebrata; Euteleostomi; Archelosauria; Archosauria; Dinosauria; Saurischia; Theropoda; Coelurosauria; Aves; Neognathae; Galloanserae; Galliformes; Phasianidae; Phasianinae; Gallus	XP_041575902.1^XP_041575902.1^Q:146-7180,H:1-2345^100%ID^E:0^.^.^XP_041575902.1 acetyl-CoA carboxylase 1 isoform X1 [Taeniopygia guttata]	XP_041575902.1^XP_041575902.1^Q:1-2345,H:1-2345^100%ID^E:0^.^.^XP_041575902.1 acetyl-CoA carboxylase 1 isoform X1 [Taeniopygia guttata]	acetyl-CoA carboxylase	ACACA	PF00289.27^Biotin_carb_N^NULL^116-235^E:7.5e-31`PF02786.22^CPSase_L_D2^NULL^287-469^E:2.7e-54`PF02785.24^Biotin_carb_C^NULL^506-612^E:5e-25`PF21385.2^ACCA_BT^NULL^625-744^E:1.4e-46`PF00364.27^Biotin_lipoyl^NULL^752-816^E:1.3e-17`PF08326.17^ACC_central^NULL^817-1567^E:6.3e-256`PF01039.27^Carboxyl_trans^NULL^1667-2220^E:3.4e-168	ACC_central,Biotin_carb_C,Biotin_carb_N,Biotin_lipoyl,CPSase_L_D2,Carboxyl_trans	.	.	.	GO:0005737^cellular_component^cytoplasm`GO:0005739^cellular_component^mitochondrion`GO:0003989^molecular_function^acetyl-CoA carboxylase activity`GO:0005524^molecular_function^ATP binding`GO:0009374^molecular_function^biotin binding`GO:0004075^molecular_function^biotin carboxylase activity`GO:0050692^molecular_function^DNA binding domain binding`GO:0046872^molecular_function^metal ion binding`GO:…	GO:0005737^cellular_component^cytoplasm`GO:0005739^cellular_component^mitochondrion`GO:0003989^molecular_function^acetyl-CoA carboxylase activity`GO:0005524^molecular_function^ATP binding`GO:0009374^molecular_function^biotin binding`GO:0004075^molecular_function^biotin carboxylase activity`GO:0050692^molecular_function^DNA binding domain binding`GO:0046872^molecular_function^metal ion binding`GO:…	GO:0005524^molecular_function^ATP binding`GO:0003989^molecular_function^acetyl-CoA carboxylase activity`GO:0006633^biological_process^fatty acid biosynthetic process	GO:0000166,GO:0000976,GO:0000977,GO:0000978,GO:0000987,GO:0001012,GO:0001067,GO:0001101,GO:0001650,GO:0001894,GO:0002119,GO:0002164,GO:0003002,GO:0003674,GO:0003676,GO:0003677,GO:0003690,GO:0003824,GO:0003989,GO:0004075,GO:0005102,GO:0005488,GO:0005515,GO:0005524,GO:0005575,GO:0005622,GO:0005623,GO:0005634,GO:0005730,GO:0005737,GO:0005783,GO:0005789,GO:0005829,GO:0005856,GO:0006082,GO:0006084,GO:…	COG0439@1|root,KOG0368@2759|Eukaryota,38BBT@33154|Opisthokonta,3BD6M@33208|Metazoa,3CUQB@33213|Bilateria,482SS@7711|Chordata,4936Q@7742|Vertebrata,4GTB0@8782|Aves	I	ko:K01946,ko:K11262	ko00061,ko00254,ko00620,ko00640,ko01100,ko01110,ko01212,ko04152,ko04910,ko04920,ko04922,ko04931,map00061,map00254,map00620,map00640,map01100,map01110,map01212,map04152,map04910,map04920,map04922,map04931	M00082	R00742,R04385,R04386	RC00040,RC00253,RC00367	ko00000,ko00001,ko00002,ko01000	.	.	.	KEGG:gga:396504	181119.XP_005525743.1	0.0	4607.0	33208|Metazoa	2.1.3.15,6.3.4.14,6.4.1.2	.	.	.	ACACA
NonamEVm010521	NonamEVm010521t2	NonamEVm010521t2.p1	10-336[+]	gi|76159360|gb|DQ215942.1|^gi|76159360|gb|DQ215942.1|^Q:1-383,H:350-740^96.16%ID^E:1.9e-176^Taeniopygia guttata clone 0061P0019E09 mRNA sequence	.	.	.	.	.	.	.	.	.	.	.	.	.	.	.	.	.	.	.	.	.	.	.	.	.	.	.	.	.	.	.	.	.	.	.	ACACA
NonamEVm000020	NonamEVm000020t1	NonamEVm000020t1.p1	106-8082[+]	gi|2043857206|ref|XM_041714781.1|^gi|2043857206|ref|XM_041714781.1|^Q:1-7492,H:14644-22135^99.73%ID^E:0^PREDICTED: Taeniopygia guttata dystonin (DST), transcript variant X12, mRNA	DYST_HUMAN^DYST_HUMAN^Q:1-8079,H:4747-7570^78.6%ID^E:0^RecName: Full=Dystonin {ECO:0000305};^Eukaryota; Metazoa; Chordata; Craniata; Vertebrata; Euteleostomi; Mammalia; Eutheria; Euarchontoglires; Primates; Haplorrhini; Catarrhini; Hominidae; Homo	DYST_HUMAN^DYST_HUMAN^Q:1-2658,H:4782-7570^78.6%ID^E:0^RecName: Full=Dystonin {ECO:0000305};^Eukaryota; Metazoa; Chordata; Craniata; Vertebrata; Euteleostomi; Mammalia; Eutheria; Euarchontoglires; Primates; Haplorrhini; Catarrhini; Hominidae; Homo	XP_032603426.2^XP_032603426.2^Q:1-8079,H:2670-5385^98.9%ID^E:0^.^.^XP_032603426.2 dystonin isoform X6 [Taeniopygia guttata]	XP_032603426.2^XP_032603426.2^Q:1-2658,H:2705-5385^98.9%ID^E:0^.^.^XP_032603426.2 dystonin isoform X6 [Taeniopygia guttata]	Dystonin isoform X1	DST	PF00435.26^Spectrin^NULL^68-170^E:4.2e-14`PF00435.26^Spectrin^NULL^175-277^E:5.2e-07`PF00435.26^Spectrin^NULL^503-609^E:4.4e-09`PF00435.26^Spectrin^NULL^615-717^E:3.1e-12`PF00435.26^Spectrin^NULL^724-827^E:3.3e-09`PF00435.26^Spectrin^NULL^940-1044^E:3.4e-10`PF00435.26^Spectrin^NULL^1051-1153^E:1.6e-08`PF00435.26^Spectrin^NULL^1158-1265^E:1.3e-06`PF00435.26^Spectrin^NULL^1281-1375^E:1.8e-11`PF0043…	CH,EF-hand_7,GAS2,Plectin,Spectrin	.	.	.	GO:0015629^cellular_component^actin cytoskeleton`GO:0030424^cellular_component^axon`GO:1904115^cellular_component^axon cytoplasm`GO:0009925^cellular_component^basal plasma membrane`GO:0005604^cellular_component^basement membrane`GO:0005938^cellular_component^cell cortex`GO:0031252^cellular_component^cell leading edge`GO:0005737^cellular_component^cytoplasm`GO:0031410^cellular_component^cytoplasmi…	GO:0015629^cellular_component^actin cytoskeleton`GO:0030424^cellular_component^axon`GO:1904115^cellular_component^axon cytoplasm`GO:0009925^cellular_component^basal plasma membrane`GO:0005604^cellular_component^basement membrane`GO:0005938^cellular_component^cell cortex`GO:0031252^cellular_component^cell leading edge`GO:0005737^cellular_component^cytoplasm`GO:0031410^cellular_component^cytoplasmi…	GO:0005515^molecular_function^protein binding`GO:0005509^molecular_function^calcium ion binding`GO:0008017^molecular_function^microtubule binding	GO:0000003,GO:0000226,GO:0000235,GO:0000902,GO:0000904,GO:0001558,GO:0001578,GO:0001700,GO:0001709,GO:0001725,GO:0001763,GO:0002009,GO:0002020,GO:0002165,GO:0003674,GO:0003779,GO:0004857,GO:0004866,GO:0004869,GO:0005102,GO:0005178,GO:0005488,GO:0005515,GO:0005575,GO:0005576,GO:0005604,GO:0005622,GO:0005623,GO:0005634,GO:0005635,GO:0005737,GO:0005783,GO:0005789,GO:0005818,GO:0005819,GO:0005829,GO:…	COG5069@1|root,KOG0516@2759|Eukaryota,KOG0517@2759|Eukaryota,38EE9@33154|Opisthokonta,3BA4T@33208|Metazoa,3CRBY@33213|Bilateria,482M8@7711|Chordata,490RP@7742|Vertebrata,4GRR6@8782|Aves	Z	ko:K10382,ko:K10388,ko:K19827	.	.	.	.	ko00000,ko04812	.	.	.	KEGG:hsa:667	181119.XP_005518169.1	0.0	4736.0	33208|Metazoa	.	.	.	.	DST, LOC121469575
NonamEVm012943	NonamEVm012943t3	NonamEVm012943t3.p1	20-502[+]	gi|2043845249|ref|XM_002199068.6|^gi|2043845249|ref|XM_002199068.6|^Q:2-7860,H:1-7904^97.99%ID^E:0^PREDICTED: Taeniopygia guttata KIAA1143 ortholog (KIAA1143), mRNA	K1143_CHICK^K1143_CHICK^Q:26-499,H:1-159^89.3%ID^E:7.79e-76^RecName: Full=Uncharacterized protein KIAA1143 homolog;^Eukaryota; Metazoa; Chordata; Craniata; Vertebrata; Euteleostomi; Archelosauria; Archosauria; Dinosauria; Saurischia; Theropoda; Coelurosauria; Aves; Neognathae; Galloanserae; Galliformes; Phasianidae; Phasianinae; Gallus	K1143_CHICK^K1143_CHICK^Q:3-160,H:1-159^89.3%ID^E:3.28e-85^RecName: Full=Uncharacterized protein KIAA1143 homolog;^Eukaryota; Metazoa; Chordata; Craniata; Vertebrata; Euteleostomi; Archelosauria; Archosauria; Dinosauria; Saurischia; Theropoda; Coelurosauria; Aves; Neognathae; Galloanserae; Galliformes; Phasianidae; Phasianinae; Gallus	XP_002199104.1^XP_002199104.1^Q:26-499,H:1-158^100%ID^E:1.21e-85^.^.^XP_002199104.1 uncharacterized protein KIAA1143 homolog [Taeniopygia guttata]	XP_002199104.1^XP_002199104.1^Q:3-160,H:1-158^100%ID^E:1.03e-96^.^.^XP_002199104.1 uncharacterized protein KIAA1143 homolog [Taeniopygia guttata]	kiaa1143	KIAA1143	PF15377.11^DUF4604^NULL^7-157^E:3.5e-31	DUF4604	.	.	.	.	.	.	.	2E258@1|root,2S9DQ@2759|Eukaryota,3A9D9@33154|Opisthokonta,3CPC0@33208|Metazoa,3DBBE@33213|Bilateria,48SAF@7711|Chordata,49NT3@7742|Vertebrata,4GJ2Y@8782|Aves	S	.	.	.	.	.	.	.	.	.	KEGG:gga:420709	181119.XP_005519092.1	4.07e-94	276.0	33208|Metazoa	.	.	.	.	KIAA1143
NonamEVm017890	NonamEVm017890t1	NonamEVm017890t1.p1	10-366[+]	gi|2043869988|ref|XM_030272197.3|^gi|2043869988|ref|XM_030272197.3|^Q:2687-4592,H:1495-3393^96.87%ID^E:0^PREDICTED: Taeniopygia guttata RUN and FYVE domain containing 3 (RUFY3), transcript variant X8, mRNA	.	.	RLV96708.1^RLV96708.1^Q:2660-2932,H:119-209^90.1%ID^E:5.74e-46^.^.^RLV96708.1 hypothetical protein DV515_00012567 [Chloebia gouldiae]	.	.	.	.	.	.	.	.	.	.	.	.	.	.	.	.	.	.	.	.	.	.	.	.	.	.	.	.	.	.	.	.	RUFY3
NonamEVm010282	NonamEVm010282t1	NonamEVm010282t1.p1	7409-8071[+]	gi|2082008578|emb|OU383779.1|^gi|2082008578|emb|OU383779.1|^Q:3876-9231,H:60596711-60591368^90.91%ID^E:0^Acrocephalus scirpaceus scirpaceus genome assembly, chromosome: 6	ADCY5_HUMAN^ADCY5_HUMAN^Q:1051-1152,H:752-785^91.2%ID^E:2.31e-09^RecName: Full=Adenylate cyclase type 5;^Eukaryota; Metazoa; Chordata; Craniata; Vertebrata; Euteleostomi; Mammalia; Eutheria; Euarchontoglires; Primates; Haplorrhini; Catarrhini; Hominidae; Homo	.	KAG8535986.1^KAG8535986.1^Q:1033-1152,H:11-50^75%ID^E:9.18e-09^.^.^KAG8535986.1 hypothetical protein GDO81_027355, partial [Engystomops pustulosus]	.	.	.	.	.	.	TMRs:PredHel=2^Topology=o125-147i160-182o	.	GO:0005929^cellular_component^cilium`GO:0016020^cellular_component^membrane`GO:0005886^cellular_component^plasma membrane`GO:0004016^molecular_function^adenylate cyclase activity`GO:0008179^molecular_function^adenylate cyclase binding`GO:0005524^molecular_function^ATP binding`GO:0046872^molecular_function^metal ion binding`GO:0097110^molecular_function^scaffold protein binding`GO:0007191^biologic…	.	.	.	.	.	.	.	.	.	.	.	.	.	.	KEGG:hsa:111	.	.	.	.	.	.	.	.	ADCY5
NonamEVm017510	NonamEVm017510t1	NonamEVm017510t1.p1	10-372[+]	gi|2082008578|emb|OU383779.1|^gi|2082008578|emb|OU383779.1|^Q:1-538,H:60591904-60591368^93.69%ID^E:0^Acrocephalus scirpaceus scirpaceus genome assembly, chromosome: 6	.	.	.	.	.	.	.	.	.	.	.	.	.	.	.	.	.	.	.	.	.	.	.	.	.	.	.	.	.	.	.	.	.	.	.	ADCY5
NonamEVm020773	NonamEVm020773t1	NonamEVm020773t1.p1	10-330[+]	gi|2043823179|ref|XM_002195354.6|^gi|2043823179|ref|XM_002195354.6|^Q:742-5403,H:9214-4536^98.38%ID^E:0^PREDICTED: Taeniopygia guttata MINDY lysine 48 deubiquitinase 2 (MINDY2), mRNA	.	.	.	.	.	.	.	.	.	.	.	.	.	.	.	.	.	.	.	.	.	.	.	.	.	.	.	.	.	.	.	.	.	.	.	MINDY2
NonamEVm010998	NonamEVm010998t1	NonamEVm010998t1.p1	6037-6639[+]	gi|2082008590|emb|OU383791.1|^gi|2082008590|emb|OU383791.1|^Q:29-7138,H:4233478-4240884^85.49%ID^E:0^Acrocephalus scirpaceus scirpaceus genome assembly, chromosome: 18	KKCC1_MOUSE^KKCC1_MOUSE^Q:149-550,H:11-120^38.6%ID^E:4.73e-08^RecName: Full=Calcium/calmodulin-dependent protein kinase kinase 1;^Eukaryota; Metazoa; Chordata; Craniata; Vertebrata; Euteleostomi; Mammalia; Eutheria; Euarchontoglires; Glires; Rodentia; Myomorpha; Muroidea; Muridae; Murinae; Mus; Mus	.	XP_041576056.1^XP_041576056.1^Q:110-550,H:1-147^98%ID^E:2.04e-77^.^.^XP_041576056.1 calcium/calmodulin-dependent protein kinase kinase 1 isoform X2 [Taeniopygia guttata]	.	.	.	.	.	.	.	.	GO:0005737^cellular_component^cytoplasm`GO:0005829^cellular_component^cytosol`GO:0005654^cellular_component^nucleoplasm`GO:0005524^molecular_function^ATP binding`GO:0005516^molecular_function^calmodulin binding`GO:0004683^molecular_function^calmodulin-dependent protein kinase activity`GO:0106310^molecular_function^protein serine kinase activity`GO:0035556^biological_process^intracellular signal t…	.	.	.	.	.	.	.	.	.	.	.	.	.	.	KEGG:mmu:55984	.	.	.	.	.	.	.	.	CAMKK1
NonamEVm004163	NonamEVm004163t1	NonamEVm004163t1.p1	1203-2873[+]	gi|2043881132|ref|XM_002191148.6|^gi|2043881132|ref|XM_002191148.6|^Q:1-9363,H:209-9549^98.79%ID^E:0^PREDICTED: Taeniopygia guttata protein tyrosine phosphatase non-receptor type 4 (PTPN4), transcript variant X1, mRNA	PTN4_HUMAN^PTN4_HUMAN^Q:1050-2870,H:317-920^90.9%ID^E:0^RecName: Full=Tyrosine-protein phosphatase non-receptor type 4;^Eukaryota; Metazoa; Chordata; Craniata; Vertebrata; Euteleostomi; Mammalia; Eutheria; Euarchontoglires; Primates; Haplorrhini; Catarrhini; Hominidae; Homo	PTN4_HUMAN^PTN4_HUMAN^Q:4-556,H:368-920^91.5%ID^E:0^RecName: Full=Tyrosine-protein phosphatase non-receptor type 4;^Eukaryota; Metazoa; Chordata; Craniata; Vertebrata; Euteleostomi; Mammalia; Eutheria; Euarchontoglires; Primates; Haplorrhini; Catarrhini; Hominidae; Homo	XP_002191184.2^XP_002191184.2^Q:1050-2870,H:327-933^99.3%ID^E:0^.^.^XP_002191184.2 tyrosine-protein phosphatase non-receptor type 4 isoform X1 [Taeniopygia guttata]	NXC60897.1^NXC60897.1^Q:1-556,H:368-923^99.8%ID^E:0^.^.^NXC60897.1 PTN4 phosphatase [Aleadryas rufinucha]	phosphatase non-receptor type 4	PTPN4	PF00595.29^PDZ^NULL^154-232^E:1.1e-19`PF00102.32^Y_phosphatase^NULL^315-545^E:4.2e-85	FA,FERM_C,FERM_M,FERM_N,PDZ,Y_phosphatase	.	.	.	GO:0005737^cellular_component^cytoplasm`GO:0009898^cellular_component^cytoplasmic side of plasma membrane`GO:0005856^cellular_component^cytoskeleton`GO:0005829^cellular_component^cytosol`GO:0005654^cellular_component^nucleoplasm`GO:0008092^molecular_function^cytoskeletal protein binding`GO:0035254^molecular_function^glutamate receptor binding`GO:0004726^molecular_function^non-membrane spanning pr…	GO:0005737^cellular_component^cytoplasm`GO:0009898^cellular_component^cytoplasmic side of plasma membrane`GO:0005856^cellular_component^cytoskeleton`GO:0005829^cellular_component^cytosol`GO:0005654^cellular_component^nucleoplasm`GO:0008092^molecular_function^cytoskeletal protein binding`GO:0035254^molecular_function^glutamate receptor binding`GO:0004726^molecular_function^non-membrane spanning pr…	GO:0005515^molecular_function^protein binding`GO:0004725^molecular_function^protein tyrosine phosphatase activity`GO:0006470^biological_process^protein dephosphorylation	GO:0000902,GO:0000904,GO:0003674,GO:0003824,GO:0004721,GO:0004725,GO:0004726,GO:0005488,GO:0005515,GO:0005575,GO:0005622,GO:0005623,GO:0005634,GO:0005654,GO:0005737,GO:0005739,GO:0005886,GO:0006464,GO:0006468,GO:0006470,GO:0006793,GO:0006796,GO:0006807,GO:0006928,GO:0006935,GO:0007275,GO:0007399,GO:0007409,GO:0007411,GO:0007417,GO:0007420,GO:0007610,GO:0008092,GO:0008150,GO:0008152,GO:0009266,GO:…	COG5599@1|root,KOG0792@2759|Eukaryota,38DFT@33154|Opisthokonta,3BFXV@33208|Metazoa,3CRZX@33213|Bilateria,4811B@7711|Chordata,4942P@7742|Vertebrata,4GMSU@8782|Aves	T	ko:K18027,ko:K18037	.	.	.	.	ko00000,ko01000,ko01009	.	.	.	KEGG:hsa:5775	52644.XP_010566900.1	0.0	1130.0	33208|Metazoa	3.1.3.48	.	.	.	LOC121470255, PTPN4
NonamEVm006593	NonamEVm006593t1	NonamEVm006593t1.p1	2-1153[+]	gi|2043881133|ref|XM_041717518.1|^gi|2043881133|ref|XM_041717518.1|^Q:1-1162,H:209-1369^99.66%ID^E:0^PREDICTED: Taeniopygia guttata protein tyrosine phosphatase non-receptor type 4 (PTPN4), transcript variant X2, mRNA	PTN4_HUMAN^PTN4_HUMAN^Q:101-1084,H:1-328^93.3%ID^E:2.44e-221^RecName: Full=Tyrosine-protein phosphatase non-receptor type 4;^Eukaryota; Metazoa; Chordata; Craniata; Vertebrata; Euteleostomi; Mammalia; Eutheria; Euarchontoglires; Primates; Haplorrhini; Catarrhini; Hominidae; Homo	PTN4_HUMAN^PTN4_HUMAN^Q:34-361,H:1-328^93.3%ID^E:2.08e-221^RecName: Full=Tyrosine-protein phosphatase non-receptor type 4;^Eukaryota; Metazoa; Chordata; Craniata; Vertebrata; Euteleostomi; Mammalia; Eutheria; Euarchontoglires; Primates; Haplorrhini; Catarrhini; Hominidae; Homo	XP_041573452.1^XP_041573452.1^Q:71-1084,H:1-338^98.2%ID^E:5.39e-241^.^.^XP_041573452.1 tyrosine-protein phosphatase non-receptor type 4 isoform X2 [Taeniopygia guttata]	XP_041573452.1^XP_041573452.1^Q:24-361,H:1-338^98.2%ID^E:4.59e-241^.^.^XP_041573452.1 tyrosine-protein phosphatase non-receptor type 4 isoform X2 [Taeniopygia guttata]	phosphatase non-receptor type 4	PTPN4	PF09379.15^FERM_N^NULL^66-129^E:1.4e-22`PF00373.23^FERM_M^NULL^146-255^E:3e-29`PF09380.15^FERM_C^NULL^259-347^E:4.3e-33	FA,FERM_C,FERM_M,FERM_N,PDZ,Y_phosphatase	.	.	.	GO:0005737^cellular_component^cytoplasm`GO:0009898^cellular_component^cytoplasmic side of plasma membrane`GO:0005856^cellular_component^cytoskeleton`GO:0005829^cellular_component^cytosol`GO:0005654^cellular_component^nucleoplasm`GO:0008092^molecular_function^cytoskeletal protein binding`GO:0035254^molecular_function^glutamate receptor binding`GO:0004726^molecular_function^non-membrane spanning pr…	GO:0005737^cellular_component^cytoplasm`GO:0009898^cellular_component^cytoplasmic side of plasma membrane`GO:0005856^cellular_component^cytoskeleton`GO:0005829^cellular_component^cytosol`GO:0005654^cellular_component^nucleoplasm`GO:0008092^molecular_function^cytoskeletal protein binding`GO:0035254^molecular_function^glutamate receptor binding`GO:0004726^molecular_function^non-membrane spanning pr…	.	GO:0000902,GO:0000904,GO:0003674,GO:0003824,GO:0004721,GO:0004725,GO:0004726,GO:0005488,GO:0005515,GO:0005575,GO:0005622,GO:0005623,GO:0005634,GO:0005654,GO:0005737,GO:0005739,GO:0005886,GO:0006464,GO:0006468,GO:0006470,GO:0006793,GO:0006796,GO:0006807,GO:0006928,GO:0006935,GO:0007275,GO:0007399,GO:0007409,GO:0007411,GO:0007417,GO:0007420,GO:0007610,GO:0008092,GO:0008150,GO:0008152,GO:0009266,GO:…	COG5599@1|root,KOG0792@2759|Eukaryota,38DFT@33154|Opisthokonta,3BFXV@33208|Metazoa,3CRZX@33213|Bilateria,4811B@7711|Chordata,4942P@7742|Vertebrata,4GMSU@8782|Aves	T	ko:K18027,ko:K18037	.	.	.	.	ko00000,ko01000,ko01009	.	.	.	KEGG:hsa:5775	128390.XP_009470431.1	1.75e-230	660.0	33208|Metazoa	3.1.3.48	.	.	.	PTPN4
NonamEVm019820	NonamEVm019820t1	NonamEVm019820t1.p1	2097-2429[+]	gi|2582879740|emb|OY740730.1|^gi|2582879740|emb|OY740730.1|^Q:3-2436,H:39003003-39000572^87.4%ID^E:0^Fringilla coelebs genome assembly, chromosome: 6	.	.	.	.	.	.	.	.	.	.	.	.	.	.	.	.	.	.	.	.	.	.	.	.	.	.	.	.	.	.	.	.	.	.	.	AMBRA1
NonamEVm001826	NonamEVm001826t1	NonamEVm001826t1.p1	81-2744[+]	gi|2043876613|ref|XM_030274920.3|^gi|2043876613|ref|XM_030274920.3|^Q:1-9268,H:59-9333^99.11%ID^E:0^PREDICTED: Taeniopygia guttata calmin (CLMN), transcript variant X1, mRNA	CLMN_HUMAN^CLMN_HUMAN^Q:81-2726,H:1-997^40.5%ID^E:9.05e-173^RecName: Full=Calmin;^Eukaryota; Metazoa; Chordata; Craniata; Vertebrata; Euteleostomi; Mammalia; Eutheria; Euarchontoglires; Primates; Haplorrhini; Catarrhini; Hominidae; Homo	CLMN_HUMAN^CLMN_HUMAN^Q:1-882,H:1-997^40.5%ID^E:5.47e-186^RecName: Full=Calmin;^Eukaryota; Metazoa; Chordata; Craniata; Vertebrata; Euteleostomi; Mammalia; Eutheria; Euarchontoglires; Primates; Haplorrhini; Catarrhini; Hominidae; Homo	XP_030130780.3^XP_030130780.3^Q:81-2741,H:1-887^99.9%ID^E:0^.^.^XP_030130780.3 calmin isoform X1 [Taeniopygia guttata]	XP_030130780.3^XP_030130780.3^Q:1-887,H:1-887^99.9%ID^E:0^.^.^XP_030130780.3 calmin isoform X1 [Taeniopygia guttata]	Calponin homology domain	CLMN	PF00307.36^CH^NULL^33-139^E:1.3e-19`PF00307.36^CH^NULL^190-290^E:1.3e-22	CH	.	TMRs:PredHel=1^Topology=o862-884i	.	GO:0005737^cellular_component^cytoplasm`GO:0034993^cellular_component^meiotic nuclear membrane microtubule tethering complex`GO:0005640^cellular_component^nuclear outer membrane`GO:0051015^molecular_function^actin filament binding`GO:0008285^biological_process^negative regulation of cell population proliferation`GO:0031175^biological_process^neuron projection development`GO:0007097^biological_pro…	GO:0005737^cellular_component^cytoplasm`GO:0034993^cellular_component^meiotic nuclear membrane microtubule tethering complex`GO:0005640^cellular_component^nuclear outer membrane`GO:0051015^molecular_function^actin filament binding`GO:0008285^biological_process^negative regulation of cell population proliferation`GO:0031175^biological_process^neuron projection development`GO:0007097^biological_pro…	GO:0005515^molecular_function^protein binding	GO:0005575,GO:0005622,GO:0005623,GO:0005737,GO:0007275,GO:0007399,GO:0008150,GO:0008285,GO:0009987,GO:0016020,GO:0016043,GO:0022008,GO:0030030,GO:0030154,GO:0030182,GO:0031175,GO:0032501,GO:0032502,GO:0042127,GO:0044424,GO:0044464,GO:0048468,GO:0048519,GO:0048523,GO:0048666,GO:0048699,GO:0048731,GO:0048856,GO:0048869,GO:0050789,GO:0050794,GO:0065007,GO:0071840,GO:0120036	COG5069@1|root,KOG0516@2759|Eukaryota,39URT@33154|Opisthokonta,3B9VS@33208|Metazoa,3CW1B@33213|Bilateria,47ZHJ@7711|Chordata,48X2N@7742|Vertebrata,4GIWD@8782|Aves	Z	.	.	.	.	.	.	.	.	.	KEGG:hsa:79789	181119.XP_005520444.1	0.0	1518.0	33208|Metazoa	.	.	.	.	CLMN
NonamEVm016672	NonamEVm016672t1	NonamEVm016672t1.p1	7124-7501[+]	gi|1491400663|ref|XR_003380056.1|^gi|1491400663|ref|XR_003380056.1|^Q:1-2617,H:743-3448^88.13%ID^E:0^PREDICTED: Zonotrichia albicollis uncharacterized LOC102065341 (LOC102065341), transcript variant X9, ncRNA	.	.	.	.	.	.	.	.	sigP:1^27^0.9989194	TMRs:PredHel=1^Topology=i5-27o	.	.	.	.	.	.	.	.	.	.	.	.	.	.	.	.	.	.	.	.	.	.	.	.	.	NA
NonamEVm020651	NonamEVm020651t1	NonamEVm020651t1.p1	2414-2737[+]	gi|1491400663|ref|XR_003380056.1|^gi|1491400663|ref|XR_003380056.1|^Q:1-2617,H:743-3448^88.13%ID^E:0^PREDICTED: Zonotrichia albicollis uncharacterized LOC102065341 (LOC102065341), transcript variant X9, ncRNA	.	.	.	.	.	.	.	.	sigP:1^21^0.99976635	TMRs:PredHel=2^Topology=o4-26i71-93o	.	.	.	.	.	.	.	.	.	.	.	.	.	.	.	.	.	.	.	.	.	.	.	.	.	NA
NonamEVm000823	NonamEVm000823t1	NonamEVm000823t1.p1	449-4093[+]	gi|301069329|ref|NM_001193337.1|^gi|301069329|ref|NM_001193337.1|^Q:1-8506,H:431-8935^99.76%ID^E:0^Taeniopygia guttata contactin associated protein 2 (CNTNAP2), mRNA	CNTP2_HUMAN^CNTP2_HUMAN^Q:296-4090,H:64-1331^85.1%ID^E:0^RecName: Full=Contactin-associated protein-like 2;^Eukaryota; Metazoa; Chordata; Craniata; Vertebrata; Euteleostomi; Mammalia; Eutheria; Euarchontoglires; Primates; Haplorrhini; Catarrhini; Hominidae; Homo	CNTP2_HUMAN^CNTP2_HUMAN^Q:1-1214,H:115-1331^84.8%ID^E:0^RecName: Full=Contactin-associated protein-like 2;^Eukaryota; Metazoa; Chordata; Craniata; Vertebrata; Euteleostomi; Mammalia; Eutheria; Euarchontoglires; Primates; Haplorrhini; Catarrhini; Hominidae; Homo	NP_001180266.1^NP_001180266.1^Q:296-4090,H:64-1328^99.4%ID^E:0^.^.^NP_001180266.1 contactin-associated protein-like 2 precursor [Taeniopygia guttata]	NP_001180266.1^NP_001180266.1^Q:1-1214,H:115-1328^99.8%ID^E:0^.^.^NP_001180266.1 contactin-associated protein-like 2 precursor [Taeniopygia guttata]	protein-like 2	CNTNAP2	PF00754.30^F5_F8_type_C^NULL^2-64^E:1.2e-12`PF00054.29^Laminin_G_1^NULL^102-232^E:2e-18`PF02210.30^Laminin_G_2^NULL^102-231^E:4.1e-28`PF00054.29^Laminin_G_1^NULL^287-417^E:4.6e-19`PF02210.30^Laminin_G_2^NULL^287-415^E:1.4e-24`PF00054.29^Laminin_G_1^NULL^713-833^E:2.7e-15`PF02210.30^Laminin_G_2^NULL^713-830^E:4.6e-26`PF12661.12^hEGF^NULL^860-877^E:0.0016`PF00054.29^Laminin_G_1^NULL^944-1075^E:1.7e…	EGF,F5_F8_type_C,Laminin_G_2	.	TMRs:PredHel=1^Topology=o1144-1166i	.	GO:0030673^cellular_component^axolemma`GO:0030424^cellular_component^axon`GO:0009986^cellular_component^cell surface`GO:0030425^cellular_component^dendrite`GO:0005769^cellular_component^early endosome`GO:0005794^cellular_component^Golgi apparatus`GO:0044224^cellular_component^juxtaparanode region of axon`GO:0016020^cellular_component^membrane`GO:0043025^cellular_component^neuronal cell body`GO:00…	GO:0030673^cellular_component^axolemma`GO:0030424^cellular_component^axon`GO:0009986^cellular_component^cell surface`GO:0030425^cellular_component^dendrite`GO:0005769^cellular_component^early endosome`GO:0005794^cellular_component^Golgi apparatus`GO:0044224^cellular_component^juxtaparanode region of axon`GO:0016020^cellular_component^membrane`GO:0043025^cellular_component^neuronal cell body`GO:00…	.	GO:0000902,GO:0001505,GO:0001700,GO:0002009,GO:0002020,GO:0003007,GO:0003008,GO:0003013,GO:0003015,GO:0003674,GO:0005488,GO:0005515,GO:0005575,GO:0005622,GO:0005623,GO:0005737,GO:0005768,GO:0005769,GO:0005794,GO:0005886,GO:0005887,GO:0005911,GO:0005918,GO:0005919,GO:0006810,GO:0006836,GO:0006887,GO:0006903,GO:0006904,GO:0007043,GO:0007154,GO:0007155,GO:0007163,GO:0007267,GO:0007268,GO:0007269,GO:…	KOG3516@1|root,KOG3516@2759|Eukaryota,38FQK@33154|Opisthokonta,3BC1Z@33208|Metazoa,3CSH1@33213|Bilateria,481WK@7711|Chordata,48V5U@7742|Vertebrata,4GPNE@8782|Aves	T	ko:K07379,ko:K07380	ko04514,map04514	.	.	.	ko00000,ko00001	.	.	.	KEGG:hsa:26047	181119.XP_005519148.1	0.0	2492.0	33208|Metazoa	.	.	.	.	CNTNAP2
NonamEVm015220	NonamEVm015220t1	NonamEVm015220t1.p1	7599-8006[+]	gi|2582879744|emb|OY740731.1|^gi|2582879744|emb|OY740731.1|^Q:774-5169,H:9918745-9914261^87.66%ID^E:0^Fringilla coelebs genome assembly, chromosome: 7	RGPA1_MOUSE^RGPA1_MOUSE^Q:388-2,H:1389-1517^91.5%ID^E:3.47e-62^RecName: Full=Ral GTPase-activating protein subunit alpha-1;^Eukaryota; Metazoa; Chordata; Craniata; Vertebrata; Euteleostomi; Mammalia; Eutheria; Euarchontoglires; Glires; Rodentia; Myomorpha; Muroidea; Muridae; Murinae; Mus; Mus	.	XP_010158089.1^XP_010158089.1^Q:388-2,H:100-228^96.9%ID^E:1.16e-68^.^.^XP_010158089.1 PREDICTED: ral GTPase-activating protein subunit alpha-1-like, partial [Eurypyga helias]	.	.	.	.	.	sigP:1^33^0.9866881	.	.	GO:0005737^cellular_component^cytoplasm`GO:0005634^cellular_component^nucleus`GO:0005096^molecular_function^GTPase activator activity`GO:0090630^biological_process^activation of GTPase activity`GO:0000122^biological_process^negative regulation of transcription by RNA polymerase II`GO:0051056^biological_process^regulation of small GTPase mediated signal transduction	.	.	.	.	.	.	.	.	.	.	.	.	.	.	KEGG:mmu:56784	.	.	.	.	.	.	.	.	KALRN, LGALSL, RALGAPA1
NonamEVm010420	NonamEVm010420t1	NonamEVm010420t1.p1	10-660[+]	gi|1772563749|ref|XM_021526272.2|^gi|1772563749|ref|XM_021526272.2|^Q:1-1282,H:4491-5773^97.12%ID^E:0^PREDICTED: Lonchura striata domestica solute carrier family 4 member 3 (SLC4A3), transcript variant X3, mRNA	.	.	RMB93967.1^RMB93967.1^Q:756-565,H:32-95^65.6%ID^E:2.66e-15^.^.^RMB93967.1 hypothetical protein DUI87_29552 [Hirundo rustica rustica]	XP_048177275.1^XP_048177275.1^Q:150-216,H:94-167^46.3%ID^E:6.08e-07^.^.^XP_048177275.1 basic proline-rich protein-like [Corvus hawaiiensis]	.	.	.	.	.	.	.	.	.	.	.	.	.	.	.	.	.	.	.	.	.	.	.	.	.	.	.	.	.	.	.	RBMS1
NonamEVm017247	NonamEVm017247t1	NonamEVm017247t1.p1	10-378[+]	gi|2043880789|ref|XM_030278062.3|^gi|2043880789|ref|XM_030278062.3|^Q:66-2861,H:6625-9448^97.42%ID^E:0^PREDICTED: Taeniopygia guttata alpha-1,6-mannosylglycoprotein 6-beta-N-acetylglucosaminyltransferase (MGAT5), mRNA	.	.	KAI1237358.1^KAI1237358.1^Q:1901-1749,H:727-768^66.7%ID^E:8.25e-10^.^.^KAI1237358.1 hypothetical protein IHE44_0014623 [Lamprotornis superbus]	.	.	.	.	.	.	TMRs:PredHel=2^Topology=o20-42i62-84o	.	.	.	.	.	.	.	.	.	.	.	.	.	.	.	.	.	.	.	.	.	.	.	.	.	MGAT5
NonamEVm000691	NonamEVm000691t1	NonamEVm000691t1.p1	368-4252[+]	gi|2043841709|ref|XM_030266589.3|^gi|2043841709|ref|XM_030266589.3|^Q:93-9174,H:73-9151^99.67%ID^E:0^PREDICTED: Taeniopygia guttata transcriptional repressor GATA binding 1 (TRPS1), transcript variant X2, mRNA	TRPS1_HUMAN^TRPS1_HUMAN^Q:407-4249,H:1-1281^85.6%ID^E:0^RecName: Full=Zinc finger transcription factor Trps1;^Eukaryota; Metazoa; Chordata; Craniata; Vertebrata; Euteleostomi; Mammalia; Eutheria; Euarchontoglires; Primates; Haplorrhini; Catarrhini; Hominidae; Homo	TRPS1_HUMAN^TRPS1_HUMAN^Q:14-1294,H:1-1281^85.6%ID^E:0^RecName: Full=Zinc finger transcription factor Trps1;^Eukaryota; Metazoa; Chordata; Craniata; Vertebrata; Euteleostomi; Mammalia; Eutheria; Euarchontoglires; Primates; Haplorrhini; Catarrhini; Hominidae; Homo	XP_030122447.3^XP_030122447.3^Q:368-4249,H:1-1294^99.9%ID^E:0^.^.^XP_030122447.3 zinc finger transcription factor Trps1 isoform X1 [Taeniopygia guttata]	XP_030122447.3^XP_030122447.3^Q:1-1294,H:1-1294^99.9%ID^E:0^.^.^XP_030122447.3 zinc finger transcription factor Trps1 isoform X1 [Taeniopygia guttata]	Zinc finger transcription factor Trps1	TRPS1	PF00320.32^GATA^NULL^909-942^E:3.2e-14	GATA	.	.	.	GO:0000785^cellular_component^chromatin`GO:0005654^cellular_component^nucleoplasm`GO:0005634^cellular_component^nucleus`GO:0032991^cellular_component^protein-containing complex`GO:0003700^molecular_function^DNA-binding transcription factor activity`GO:0001227^molecular_function^DNA-binding transcription repressor activity, RNA polymerase II-specific`GO:0019904^molecular_function^protein domain sp…	GO:0000785^cellular_component^chromatin`GO:0005654^cellular_component^nucleoplasm`GO:0005634^cellular_component^nucleus`GO:0032991^cellular_component^protein-containing complex`GO:0003700^molecular_function^DNA-binding transcription factor activity`GO:0001227^molecular_function^DNA-binding transcription repressor activity, RNA polymerase II-specific`GO:0019904^molecular_function^protein domain sp…	GO:0043565^molecular_function^sequence-specific DNA binding`GO:0006355^biological_process^regulation of DNA-templated transcription	GO:0000122,GO:0000228,GO:0000785,GO:0000790,GO:0000976,GO:0000977,GO:0000981,GO:0001012,GO:0001067,GO:0001085,GO:0001227,GO:0001228,GO:0001501,GO:0001942,GO:0002062,GO:0003674,GO:0003676,GO:0003677,GO:0003682,GO:0003690,GO:0003700,GO:0005488,GO:0005515,GO:0005575,GO:0005622,GO:0005623,GO:0005634,GO:0005654,GO:0005667,GO:0005694,GO:0006139,GO:0006351,GO:0006355,GO:0006357,GO:0006366,GO:0006606,GO:…	COG5641@1|root,KOG1601@2759|Eukaryota,38P1S@33154|Opisthokonta,3BHZ4@33208|Metazoa,3CV8N@33213|Bilateria,480SF@7711|Chordata,4951J@7742|Vertebrata,4GKWX@8782|Aves	K	ko:K22040	.	.	.	.	ko00000,ko03000	.	.	.	KEGG:hsa:7227	181119.XP_005517008.1	0.0	2531.0	33208|Metazoa	.	.	.	.	TRPS1
NonamEVm014508	NonamEVm014508t1	NonamEVm014508t1.p1	7105-7530[+]	gi|2464004602|ref|XM_036381717.2|^gi|2464004602|ref|XM_036381717.2|^Q:1-9253,H:1997-11204^90.76%ID^E:0^PREDICTED: Molothrus ater polypeptide N-acetylgalactosaminyltransferase like 6 (GALNTL6), mRNA	.	.	KFQ71014.1^KFQ71014.1^Q:7541-7825,H:57-153^75.3%ID^E:8.21e-36^.^.^KFQ71014.1 hypothetical protein N335_05178, partial [Phaethon lepturus]	.	.	.	.	.	.	.	.	.	.	.	.	.	.	.	.	.	.	.	.	.	.	.	.	.	.	.	.	.	.	.	.	GALNTL6, LOC116808233
NonamEVm022380	NonamEVm022380t1	NonamEVm022380t1.p1	10-315[+]	gi|2043868312|ref|XR_005980184.1|^gi|2043868312|ref|XR_005980184.1|^Q:406-1722,H:1-1319^99.01%ID^E:0^PREDICTED: Taeniopygia guttata uncharacterized LOC116808233 (LOC116808233), ncRNA	.	.	KFQ71014.1^KFQ71014.1^Q:10-294,H:57-153^75.3%ID^E:2.06e-37^.^.^KFQ71014.1 hypothetical protein N335_05178, partial [Phaethon lepturus]	KFQ71014.1^KFQ71014.1^Q:1-95,H:57-153^75.3%ID^E:1.87e-42^.^.^KFQ71014.1 hypothetical protein N335_05178, partial [Phaethon lepturus]	Ribonuclease H protein	.	.	Exo_endo_phos_2,RVT_1	.	.	.	.	.	.	.	KOG1075@1|root,KOG1075@2759|Eukaryota	E	.	.	.	.	.	.	.	.	.	.	13735.ENSPSIP00000000867	1.02e-32	121.0	2759|Eukaryota	.	.	.	.	LOC116808233
NonamEVm001040	NonamEVm001040t1	NonamEVm001040t1.p1	341-3694[+]	gi|2043844338|ref|XM_030264688.3|^gi|2043844338|ref|XM_030264688.3|^Q:1-9044,H:133-9205^98.66%ID^E:0^PREDICTED: Taeniopygia guttata protein phosphatase 1 regulatory subunit 9A (PPP1R9A), transcript variant X6, mRNA	NEB1_HUMAN^NEB1_HUMAN^Q:341-3691,H:1-1098^77.8%ID^E:0^RecName: Full=Neurabin-1;^Eukaryota; Metazoa; Chordata; Craniata; Vertebrata; Euteleostomi; Mammalia; Eutheria; Euarchontoglires; Primates; Haplorrhini; Catarrhini; Hominidae; Homo	NEB1_HUMAN^NEB1_HUMAN^Q:1-1075,H:1-1056^78.4%ID^E:0^RecName: Full=Neurabin-1;^Eukaryota; Metazoa; Chordata; Craniata; Vertebrata; Euteleostomi; Mammalia; Eutheria; Euarchontoglires; Primates; Haplorrhini; Catarrhini; Hominidae; Homo	XP_030120547.3^XP_030120547.3^Q:341-3691,H:1-1117^99.8%ID^E:0^.^.^XP_030120547.3 neurabin-1 isoform X4 [Taeniopygia guttata]	XP_030120547.3^XP_030120547.3^Q:1-1117,H:1-1117^99.8%ID^E:0^.^.^XP_030120547.3 neurabin-1 isoform X4 [Taeniopygia guttata]	Protein phosphatase 1 regulatory subunit 9A	PPP1R9A	PF17817.6^PDZ_5^NULL^453-516^E:6.3e-31`PF00595.29^PDZ^NULL^526-607^E:1.2e-13`PF07647.23^SAM_2^NULL^1004-1068^E:2.6e-18`PF00536.36^SAM_1^NULL^1005-1068^E:2.7e-15	PDZ,SAM_1,SAM_2	.	.	.	GO:0015629^cellular_component^actin cytoskeleton`GO:0030864^cellular_component^cortical actin cytoskeleton`GO:0005737^cellular_component^cytoplasm`GO:0030425^cellular_component^dendrite`GO:0043197^cellular_component^dendritic spine`GO:0030175^cellular_component^filopodium`GO:0014069^cellular_component^postsynaptic density`GO:0051015^molecular_function^actin filament binding`GO:0007015^biological_…	GO:0015629^cellular_component^actin cytoskeleton`GO:0030864^cellular_component^cortical actin cytoskeleton`GO:0005737^cellular_component^cytoplasm`GO:0030425^cellular_component^dendrite`GO:0043197^cellular_component^dendritic spine`GO:0030175^cellular_component^filopodium`GO:0014069^cellular_component^postsynaptic density`GO:0051015^molecular_function^actin filament binding`GO:0007015^biological_…	GO:0005515^molecular_function^protein binding	GO:0001505,GO:0001725,GO:0001932,GO:0001934,GO:0003008,GO:0003674,GO:0003779,GO:0005102,GO:0005488,GO:0005515,GO:0005575,GO:0005622,GO:0005623,GO:0005737,GO:0005829,GO:0005856,GO:0005886,GO:0005938,GO:0007154,GO:0007165,GO:0007166,GO:0007267,GO:0007268,GO:0007275,GO:0007399,GO:0007416,GO:0007568,GO:0008022,GO:0008064,GO:0008092,GO:0008150,GO:0008157,GO:0009636,GO:0009893,GO:0009987,GO:0010562,GO:…	KOG1945@1|root,KOG1945@2759|Eukaryota,38CG5@33154|Opisthokonta,3BAJU@33208|Metazoa,3CR8U@33213|Bilateria,481N7@7711|Chordata,491C3@7742|Vertebrata,4GK1M@8782|Aves	T	ko:K17551	.	.	.	.	ko00000,ko01009,ko04812	.	.	.	KEGG:hsa:55607	181119.XP_005518866.1	0.0	1954.0	33208|Metazoa	.	.	.	.	PPP1R9A
NonamEVm017754	NonamEVm017754t1	NonamEVm017754t1.p1	7022-7381[+]	gi|2082008578|emb|OU383779.1|^gi|2082008578|emb|OU383779.1|^Q:570-9094,H:64438298-64446870^88.66%ID^E:0^Acrocephalus scirpaceus scirpaceus genome assembly, chromosome: 6	.	.	PKU33223.1^PKU33223.1^Q:1026-1295,H:22-115^64.9%ID^E:3.43e-22^.^.^PKU33223.1 hypothetical protein llap_16473 [Limosa lapponica baueri]	.	.	.	.	.	.	.	.	.	.	.	.	.	.	.	.	.	.	.	.	.	.	.	.	.	.	.	.	.	.	.	.	MGAT5
NonamEVm000342	NonamEVm000342t1	NonamEVm000342t1.p1	96-4991[+]	gi|2043872210|ref|XM_030275106.3|^gi|2043872210|ref|XM_030275106.3|^Q:1-8938,H:86-9014^99.02%ID^E:0^PREDICTED: Taeniopygia guttata centrosomal protein 170B (CEP170B), transcript variant X4, mRNA	C170B_XENTR^C170B_XENTR^Q:96-4988,H:1-1627^56.4%ID^E:0^RecName: Full=Centrosomal protein of 170 kDa protein B;^Eukaryota; Metazoa; Chordata; Craniata; Vertebrata; Euteleostomi; Amphibia; Batrachia; Anura; Pipoidea; Pipidae; Xenopodinae; Xenopus; Silurana	C170B_XENTR^C170B_XENTR^Q:1-1631,H:1-1627^56.4%ID^E:0^RecName: Full=Centrosomal protein of 170 kDa protein B;^Eukaryota; Metazoa; Chordata; Craniata; Vertebrata; Euteleostomi; Amphibia; Batrachia; Anura; Pipoidea; Pipidae; Xenopodinae; Xenopus; Silurana	XP_030130966.3^XP_030130966.3^Q:96-4988,H:1-1631^98.8%ID^E:0^.^.^XP_030130966.3 centrosomal protein of 170 kDa protein B isoform X4 [Taeniopygia guttata]	XP_030130966.3^XP_030130966.3^Q:1-1631,H:1-1631^98.8%ID^E:0^.^.^XP_030130966.3 centrosomal protein of 170 kDa protein B isoform X4 [Taeniopygia guttata]	Centrosomal protein of 170 kDa protein B	CEP170B	PF00498.31^FHA^NULL^24-90^E:7.1e-18`PF15308.11^CEP170_C^NULL^908-1571^E:0	CEP170_C,FHA	.	.	.	GO:0005737^cellular_component^cytoplasm`GO:0005874^cellular_component^microtubule	GO:0005737^cellular_component^cytoplasm`GO:0005874^cellular_component^microtubule	GO:0005515^molecular_function^protein binding	.	28K2R@1|root,2QSH8@2759|Eukaryota,39DRZ@33154|Opisthokonta,3BG5U@33208|Metazoa,3CTRI@33213|Bilateria,485AQ@7711|Chordata,48X22@7742|Vertebrata,4GPRJ@8782|Aves	S	ko:K16463	.	.	.	.	ko00000,ko03036	.	.	.	KEGG:xtr:780180	59894.ENSFALP00000003098	0.0	2661.0	33208|Metazoa	.	.	.	.	CEP170B
NonamEVm000062	NonamEVm000062t1	NonamEVm000062t1.p1	565-7443[+]	gi|2043840050|ref|XM_041713784.1|^gi|2043840050|ref|XM_041713784.1|^Q:1-8847,H:502-9344^99.81%ID^E:0^PREDICTED: Taeniopygia guttata neuron navigator 3 (NAV3), transcript variant X8, mRNA	NAV3_HUMAN^NAV3_HUMAN^Q:625-7440,H:75-2385^83.8%ID^E:0^RecName: Full=Neuron navigator 3;^Eukaryota; Metazoa; Chordata; Craniata; Vertebrata; Euteleostomi; Mammalia; Eutheria; Euarchontoglires; Primates; Haplorrhini; Catarrhini; Hominidae; Homo	NAV3_HUMAN^NAV3_HUMAN^Q:21-2292,H:75-2385^83.8%ID^E:0^RecName: Full=Neuron navigator 3;^Eukaryota; Metazoa; Chordata; Craniata; Vertebrata; Euteleostomi; Mammalia; Eutheria; Euarchontoglires; Primates; Haplorrhini; Catarrhini; Hominidae; Homo	XP_041569718.1^XP_041569718.1^Q:565-7440,H:1-2292^99.8%ID^E:0^.^.^XP_041569718.1 neuron navigator 3 isoform X5 [Taeniopygia guttata]	XP_041569718.1^XP_041569718.1^Q:1-2292,H:1-2292^99.8%ID^E:0^.^.^XP_041569718.1 neuron navigator 3 isoform X5 [Taeniopygia guttata]	Neuron navigator 3	NAV3	PF00307.36^CH^NULL^24-130^E:1.8e-15`PF00004.34^AAA^NULL^1959-2041^E:4.3e-06	AAA,AAA_22,CH	.	.	.	GO:0005640^cellular_component^nuclear outer membrane`GO:0005524^molecular_function^ATP binding`GO:0016887^molecular_function^ATP hydrolysis activity`GO:0008017^molecular_function^microtubule binding`GO:0030336^biological_process^negative regulation of cell migration`GO:0032703^biological_process^negative regulation of interleukin-2 production`GO:0007026^biological_process^negative regulation of m…	GO:0005640^cellular_component^nuclear outer membrane`GO:0005524^molecular_function^ATP binding`GO:0016887^molecular_function^ATP hydrolysis activity`GO:0008017^molecular_function^microtubule binding`GO:0030336^biological_process^negative regulation of cell migration`GO:0032703^biological_process^negative regulation of interleukin-2 production`GO:0007026^biological_process^negative regulation of m…	GO:0005515^molecular_function^protein binding`GO:0005524^molecular_function^ATP binding`GO:0016887^molecular_function^ATP hydrolysis activity	GO:0000003,GO:0000902,GO:0000904,GO:0001558,GO:0001667,GO:0001889,GO:0003674,GO:0003779,GO:0005488,GO:0005515,GO:0005575,GO:0005622,GO:0005623,GO:0005737,GO:0005794,GO:0006928,GO:0006935,GO:0006950,GO:0006952,GO:0006996,GO:0007010,GO:0007015,GO:0007154,GO:0007165,GO:0007267,GO:0007275,GO:0007399,GO:0007409,GO:0007411,GO:0007517,GO:0007610,GO:0007617,GO:0007618,GO:0008045,GO:0008078,GO:0008092,GO:…	2CMAI@1|root,2QPT3@2759|Eukaryota,38FX8@33154|Opisthokonta,3BF0Q@33208|Metazoa,3CR89@33213|Bilateria,483QK@7711|Chordata,4905Q@7742|Vertebrata,4GIP1@8782|Aves	Z	ko:K19483	.	.	.	.	ko00000,ko01000,ko03400	.	.	.	KEGG:hsa:89795	181119.XP_005519439.1	0.0	3905.0	33208|Metazoa	3.6.4.12	.	.	.	LOC115493517, LOC116807729, NAV3
NonamEVm020843	NonamEVm020843t1	NonamEVm020843t1.p1	5136-5456[+]	gi|1698048586|emb|LR606203.1|^gi|1698048586|emb|LR606203.1|^Q:1851-4203,H:8233423-8235881^78.8%ID^E:0^Aquila chrysaetos chrysaetos genome assembly, chromosome: 23	.	.	EOB05832.1^EOB05832.1^Q:25-363,H:122-221^51.3%ID^E:6.15e-12^.^.^EOB05832.1 hypothetical protein Anapl_01145 [Anas platyrhynchos]	.	.	.	.	.	.	.	.	.	.	.	.	.	.	.	.	.	.	.	.	.	.	.	.	.	.	.	.	.	.	.	.	INPP4A
NonamEVm006056	NonamEVm006056t1	NonamEVm006056t1.p1	854-2110[+]	gi|2043880560|ref|XM_030277147.3|^gi|2043880560|ref|XM_030277147.3|^Q:1-8975,H:517-9504^99.17%ID^E:0^PREDICTED: Taeniopygia guttata semaphorin 5B (SEMA5B), transcript variant X3, mRNA	SEM5B_HUMAN^SEM5B_HUMAN^Q:659-2065,H:385-854^74.5%ID^E:7.6e-250^RecName: Full=Semaphorin-5B;^Eukaryota; Metazoa; Chordata; Craniata; Vertebrata; Euteleostomi; Mammalia; Eutheria; Euarchontoglires; Primates; Haplorrhini; Catarrhini; Hominidae; Homo	SEM5B_HUMAN^SEM5B_HUMAN^Q:1-404,H:451-854^73.5%ID^E:1.09e-235^RecName: Full=Semaphorin-5B;^Eukaryota; Metazoa; Chordata; Craniata; Vertebrata; Euteleostomi; Mammalia; Eutheria; Euarchontoglires; Primates; Haplorrhini; Catarrhini; Hominidae; Homo	XP_030343661.1^XP_030343661.1^Q:659-2392,H:327-915^85.2%ID^E:0^.^.^XP_030343661.1 semaphorin-5B isoform X4 [Strigops habroptila]	XP_021381757.1^XP_021381757.1^Q:1-410,H:393-802^98.3%ID^E:4.92e-309^.^.^XP_021381757.1 semaphorin-5B isoform X4 [Lonchura striata domestica]	Sema domain, seven thrombospondin repeats (type 1 and type 1-like), transmembrane domain (TM) and short cytoplasmic domain, (semaphorin) 5B	SEMA5B	PF01403.24^Sema^NULL^1-84^E:3e-18`PF01437.30^PSI^NULL^105-152^E:4.9e-13`PF00090.24^TSP_1^NULL^218-269^E:1.6e-12`PF00090.24^TSP_1^NULL^276-320^E:2.3e-09	PSI,Sema,TSP_1	.	.	.	GO:0005886^cellular_component^plasma membrane`GO:0045499^molecular_function^chemorepellent activity`GO:0030215^molecular_function^semaphorin receptor binding`GO:0048675^biological_process^axon extension`GO:0007411^biological_process^axon guidance`GO:0050908^biological_process^detection of light stimulus involved in visual perception`GO:0048843^biological_process^negative regulation of axon extens…	GO:0005886^cellular_component^plasma membrane`GO:0045499^molecular_function^chemorepellent activity`GO:0030215^molecular_function^semaphorin receptor binding`GO:0048675^biological_process^axon extension`GO:0007411^biological_process^axon guidance`GO:0050908^biological_process^detection of light stimulus involved in visual perception`GO:0048843^biological_process^negative regulation of axon extens…	GO:0005515^molecular_function^protein binding	GO:0000902,GO:0000904,GO:0001700,GO:0003008,GO:0003674,GO:0005102,GO:0005488,GO:0005515,GO:0005575,GO:0005576,GO:0005615,GO:0006928,GO:0006935,GO:0007275,GO:0007399,GO:0007409,GO:0007417,GO:0007420,GO:0007600,GO:0007601,GO:0007610,GO:0007635,GO:0008150,GO:0009314,GO:0009416,GO:0009581,GO:0009582,GO:0009583,GO:0009584,GO:0009605,GO:0009628,GO:0009653,GO:0009790,GO:0009792,GO:0009987,GO:0016020,GO:…	KOG3611@1|root,KOG3611@2759|Eukaryota,38B60@33154|Opisthokonta,3B9EA@33208|Metazoa,3CTM8@33213|Bilateria,487Q8@7711|Chordata,494RG@7742|Vertebrata,4GK35@8782|Aves	T	ko:K06841,ko:K06842	ko04360,map04360	.	.	.	ko00000,ko00001,ko04516	.	.	.	KEGG:hsa:54437	181119.XP_005519707.1	2.18e-305	858.0	33208|Metazoa	.	.	.	.	SEMA5B
NonamEVm000029	NonamEVm000029t1	NonamEVm000029t1.p1	428-8086[+]	gi|1772590454|ref|XM_021546153.2|^gi|1772590454|ref|XM_021546153.2|^Q:1-8757,H:54-8811^99.22%ID^E:0^PREDICTED: Lonchura striata domestica ubiquitin specific peptidase 9 X-linked (USP9X), transcript variant X1, mRNA	USP9X_HUMAN^USP9X_HUMAN^Q:428-8083,H:1-2553^95.1%ID^E:0^RecName: Full=Ubiquitin carboxyl-terminal hydrolase 9X;^Eukaryota; Metazoa; Chordata; Craniata; Vertebrata; Euteleostomi; Mammalia; Eutheria; Euarchontoglires; Primates; Haplorrhini; Catarrhini; Hominidae; Homo	USP9X_HUMAN^USP9X_HUMAN^Q:1-2552,H:1-2553^95.1%ID^E:0^RecName: Full=Ubiquitin carboxyl-terminal hydrolase 9X;^Eukaryota; Metazoa; Chordata; Craniata; Vertebrata; Euteleostomi; Mammalia; Eutheria; Euarchontoglires; Primates; Haplorrhini; Catarrhini; Hominidae; Homo	XP_021401828.1^XP_021401828.1^Q:428-8083,H:1-2552^100%ID^E:0^.^.^XP_021401828.1 probable ubiquitin carboxyl-terminal hydrolase FAF-X isoform X1 [Lonchura striata domestica]	XP_021401828.1^XP_021401828.1^Q:1-2552,H:1-2552^100%ID^E:0^.^.^XP_021401828.1 probable ubiquitin carboxyl-terminal hydrolase FAF-X isoform X1 [Lonchura striata domestica]	ubiquitin carboxyl-terminal hydrolase	USP9X	PF22900.1^UCH_UBL1^NULL^881-967^E:1.4e-36`PF00443.34^UCH^NULL^1557-1952^E:2.8e-59`PF13423.11^UCH_1^NULL^1689-1902^E:2.4e-17`PF12030.13^DUF3517^NULL^2097-2452^E:4e-100	UCH	.	.	.	GO:0005813^cellular_component^centrosome`GO:0005929^cellular_component^cilium`GO:0005737^cellular_component^cytoplasm`GO:0005829^cellular_component^cytosol`GO:0030426^cellular_component^growth cone`GO:0016020^cellular_component^membrane`GO:0005634^cellular_component^nucleus`GO:0070410^molecular_function^co-SMAD binding`GO:0004843^molecular_function^cysteine-type deubiquitinase activity`GO:0004197…	GO:0005813^cellular_component^centrosome`GO:0005929^cellular_component^cilium`GO:0005737^cellular_component^cytoplasm`GO:0005829^cellular_component^cytosol`GO:0030426^cellular_component^growth cone`GO:0016020^cellular_component^membrane`GO:0005634^cellular_component^nucleus`GO:0070410^molecular_function^co-SMAD binding`GO:0004843^molecular_function^cysteine-type deubiquitinase activity`GO:0004197…	GO:0004843^molecular_function^cysteine-type deubiquitinase activity`GO:0016579^biological_process^protein deubiquitination	GO:0000003,GO:0000122,GO:0000902,GO:0000904,GO:0001654,GO:0001700,GO:0001701,GO:0001745,GO:0001764,GO:0002682,GO:0003002,GO:0003674,GO:0003824,GO:0004175,GO:0004197,GO:0004843,GO:0005488,GO:0005515,GO:0005575,GO:0005622,GO:0005623,GO:0005737,GO:0005829,GO:0006355,GO:0006357,GO:0006464,GO:0006508,GO:0006511,GO:0006605,GO:0006625,GO:0006807,GO:0006810,GO:0006886,GO:0006897,GO:0006928,GO:0006996,GO:…	COG5077@1|root,KOG1866@2759|Eukaryota,38D00@33154|Opisthokonta,3BAWV@33208|Metazoa,3CT6U@33213|Bilateria,47YV4@7711|Chordata,48WYB@7742|Vertebrata,4GM8T@8782|Aves	O	ko:K11840	.	.	.	.	ko00000,ko01000,ko01002,ko04121	.	.	.	KEGG:hsa:8239	181119.XP_005526548.1	0.0	5024.0	33208|Metazoa	3.4.19.12	.	.	.	USP9X
NonamEVm000311	NonamEVm000311t1	NonamEVm000311t1.p1	179-5200[+]	gi|2043847979|ref|XM_030288668.3|^gi|2043847979|ref|XM_030288668.3|^Q:1-8985,H:46-9029^99.42%ID^E:0^PREDICTED: Taeniopygia guttata death inducer-obliterator 1 (DIDO1), transcript variant X1, mRNA	DIDO1_HUMAN^DIDO1_HUMAN^Q:377-5197,H:1-1576^60.8%ID^E:0^RecName: Full=Death-inducer obliterator 1;^Eukaryota; Metazoa; Chordata; Craniata; Vertebrata; Euteleostomi; Mammalia; Eutheria; Euarchontoglires; Primates; Haplorrhini; Catarrhini; Hominidae; Homo	DIDO1_HUMAN^DIDO1_HUMAN^Q:67-1673,H:1-1576^60.8%ID^E:0^RecName: Full=Death-inducer obliterator 1;^Eukaryota; Metazoa; Chordata; Craniata; Vertebrata; Euteleostomi; Mammalia; Eutheria; Euarchontoglires; Primates; Haplorrhini; Catarrhini; Hominidae; Homo	XP_030144528.3^XP_030144528.3^Q:179-5170,H:1-1664^99%ID^E:0^.^.^XP_030144528.3 death-inducer obliterator 1 [Taeniopygia guttata]	XP_030144528.3^XP_030144528.3^Q:1-1664,H:1-1664^99%ID^E:0^.^.^XP_030144528.3 death-inducer obliterator 1 [Taeniopygia guttata]	SPOC domain	DIDO1	PF00628.34^PHD^NULL^357-405^E:5.6e-11`PF07500.19^TFIIS_M^NULL^750-859^E:5.9e-31`PF07744.18^SPOC^NULL^1138-1285^E:2.5e-38	BRK,PHD,SPOC,TFIIS_M	.	.	.	GO:0005737^cellular_component^cytoplasm`GO:0005634^cellular_component^nucleus`GO:0005819^cellular_component^spindle`GO:0046872^molecular_function^metal ion binding`GO:0003723^molecular_function^RNA binding`GO:0097190^biological_process^apoptotic signaling pathway`GO:0006351^biological_process^DNA-templated transcription	GO:0005737^cellular_component^cytoplasm`GO:0005634^cellular_component^nucleus`GO:0005819^cellular_component^spindle`GO:0046872^molecular_function^metal ion binding`GO:0003723^molecular_function^RNA binding`GO:0097190^biological_process^apoptotic signaling pathway`GO:0006351^biological_process^DNA-templated transcription	GO:0006351^biological_process^DNA-templated transcription	GO:0005575,GO:0005622,GO:0005623,GO:0005634,GO:0005654,GO:0005737,GO:0006915,GO:0007154,GO:0007165,GO:0008150,GO:0008219,GO:0009987,GO:0012501,GO:0023052,GO:0031974,GO:0031981,GO:0043226,GO:0043227,GO:0043229,GO:0043231,GO:0043233,GO:0044422,GO:0044424,GO:0044428,GO:0044446,GO:0044464,GO:0050789,GO:0050794,GO:0050896,GO:0051716,GO:0065007,GO:0070013,GO:0097190	KOG1632@1|root,KOG1634@1|root,KOG1632@2759|Eukaryota,KOG1634@2759|Eukaryota,38G9G@33154|Opisthokonta,3BF5I@33208|Metazoa,3CSKC@33213|Bilateria,489PI@7711|Chordata,4971I@7742|Vertebrata,4GT4N@8782|Aves	K	ko:K09092	.	.	.	.	ko00000,ko03000	.	.	.	KEGG:hsa:11083	59894.ENSFALP00000010940	0.0	2534.0	33208|Metazoa	.	.	.	.	DIDO1
NonamEVm021686	NonamEVm021686t1	NonamEVm021686t1.p1	3004-3315[+]	gi|2043832812|ref|XM_041719726.1|^gi|2043832812|ref|XM_041719726.1|^Q:1-8947,H:3504-12457^99%ID^E:0^PREDICTED: Taeniopygia guttata spermatid perinuclear RNA binding protein (LOC100190025), transcript variant X8, mRNA	.	.	RLV93878.1^RLV93878.1^Q:3037-3312,H:112-203^93.5%ID^E:6e-47^.^.^RLV93878.1 hypothetical protein DV515_00013315 [Chloebia gouldiae]	RLV93878.1^RLV93878.1^Q:12-103,H:112-203^93.5%ID^E:9.56e-55^.^.^RLV93878.1 hypothetical protein DV515_00013315 [Chloebia gouldiae]	.	.	.	.	.	.	.	.	.	.	.	.	.	.	.	.	.	.	.	.	.	.	.	.	.	.	.	.	.	.	.	LOC100190025
NonamEVm021687	NonamEVm021687t1	NonamEVm021687t1.p1	2-313[+]	gi|113462171|gb|AC188467.2|^gi|113462171|gb|AC188467.2|^Q:802-9058,H:80813-72524^97.34%ID^E:0^Taeniopygia guttata BAC clone TGMCBa-28H12 from chromosome unknown, complete sequence	.	.	KFQ51003.1^KFQ51003.1^Q:7313-7897,H:40-242^43.1%ID^E:6.07e-36^.^.^KFQ51003.1 hypothetical protein N334_03779, partial [Pelecanus crispus]	.	.	.	.	.	.	.	.	.	.	.	.	.	.	.	.	.	.	.	.	.	.	.	.	.	.	.	.	.	.	.	.	CFAP20DC, FAM3D, LOC116808860
NonamEVm003170	NonamEVm003170t1	NonamEVm003170t1.p1	75-2075[+]	gi|2043820958|ref|XM_030283674.3|^gi|2043820958|ref|XM_030283674.3|^Q:1-9312,H:16-9341^98.11%ID^E:0^PREDICTED: Taeniopygia guttata ATP binding cassette subfamily G member 1 (ABCG1), transcript variant X1, mRNA	ABCG1_HUMAN^ABCG1_HUMAN^Q:75-2072,H:1-678^90.4%ID^E:0^RecName: Full=ATP-binding cassette sub-family G member 1 {ECO:0000305};^Eukaryota; Metazoa; Chordata; Craniata; Vertebrata; Euteleostomi; Mammalia; Eutheria; Euarchontoglires; Primates; Haplorrhini; Catarrhini; Hominidae; Homo	ABCG1_HUMAN^ABCG1_HUMAN^Q:1-666,H:1-678^90.4%ID^E:0^RecName: Full=ATP-binding cassette sub-family G member 1 {ECO:0000305};^Eukaryota; Metazoa; Chordata; Craniata; Vertebrata; Euteleostomi; Mammalia; Eutheria; Euarchontoglires; Primates; Haplorrhini; Catarrhini; Hominidae; Homo	XP_030139534.1^XP_030139534.1^Q:75-2072,H:1-666^100%ID^E:0^.^.^XP_030139534.1 ATP-binding cassette sub-family G member 1 isoform X1 [Taeniopygia guttata]	XP_030139534.1^XP_030139534.1^Q:1-666,H:1-666^100%ID^E:0^.^.^XP_030139534.1 ATP-binding cassette sub-family G member 1 isoform X1 [Taeniopygia guttata]	ATP-binding cassette, sub-family G	ABCG1	PF00005.32^ABC_tran^NULL^101-245^E:7.5e-32`PF19055.5^ABC2_membrane_7^NULL^274-332^E:1.9e-09`PF01061.29^ABC2_membrane^NULL^391-600^E:4.2e-54	ABC2_membrane,ABC_tran	sigP:1^22^0.78826106	TMRs:PredHel=7^Topology=o410-432i445-467o491-513i520-542o552-574i587-604o636-658i	.	GO:0005789^cellular_component^endoplasmic reticulum membrane`GO:0005768^cellular_component^endosome`GO:0009897^cellular_component^external side of plasma membrane`GO:0005794^cellular_component^Golgi apparatus`GO:0000139^cellular_component^Golgi membrane`GO:0005739^cellular_component^mitochondrion`GO:0005886^cellular_component^plasma membrane`GO:0055037^cellular_component^recycling endosome`GO:003…	GO:0005789^cellular_component^endoplasmic reticulum membrane`GO:0005768^cellular_component^endosome`GO:0009897^cellular_component^external side of plasma membrane`GO:0005794^cellular_component^Golgi apparatus`GO:0000139^cellular_component^Golgi membrane`GO:0005739^cellular_component^mitochondrion`GO:0005886^cellular_component^plasma membrane`GO:0055037^cellular_component^recycling endosome`GO:003…	GO:0005524^molecular_function^ATP binding`GO:0016887^molecular_function^ATP hydrolysis activity`GO:0140359^molecular_function^ABC-type transporter activity`GO:0016020^cellular_component^membrane	GO:0000166,GO:0003674,GO:0003824,GO:0005215,GO:0005319,GO:0005488,GO:0005496,GO:0005515,GO:0005524,GO:0005543,GO:0005548,GO:0005575,GO:0005622,GO:0005623,GO:0005737,GO:0005739,GO:0005768,GO:0005886,GO:0005887,GO:0006066,GO:0006355,GO:0006629,GO:0006807,GO:0006810,GO:0006811,GO:0006820,GO:0006869,GO:0008104,GO:0008144,GO:0008150,GO:0008152,GO:0008202,GO:0008203,GO:0008289,GO:0009593,GO:0009719,GO:…	COG1131@1|root,KOG0061@2759|Eukaryota,38CVQ@33154|Opisthokonta,3BF0M@33208|Metazoa,3CU51@33213|Bilateria,4821D@7711|Chordata,4985G@7742|Vertebrata,4GHHM@8782|Aves	Q	ko:K05679,ko:K05680	ko02010,map02010	.	.	.	ko00000,ko00001,ko02000	3.A.1.204	.	.	KEGG:hsa:9619	59894.ENSFALP00000002133	0.0	1288.0	33208|Metazoa	.	.	.	.	ABCG1, LOC121470648
NonamEVm018543	NonamEVm018543t1	NonamEVm018543t1.p1	10-357[+]	gi|2043820959|ref|XM_030283682.3|^gi|2043820959|ref|XM_030283682.3|^Q:1-4488,H:4969-9473^97.34%ID^E:0^PREDICTED: Taeniopygia guttata ATP binding cassette subfamily G member 1 (ABCG1), transcript variant X2, mRNA	.	.	NXB95930.1^NXB95930.1^Q:2357-2584,H:427-501^75%ID^E:5.19e-20^.^.^NXB95930.1 COFA1 protein [Vidua chalybeata]	.	.	.	.	.	.	.	.	.	.	.	.	.	.	.	.	.	.	.	.	.	.	.	.	.	.	.	.	.	.	.	.	ABCG1
NonamEVm000030	NonamEVm000030t1	NonamEVm000030t1.p1	119-7744[+]	gi|2043889374|ref|XM_012577598.4|^gi|2043889374|ref|XM_012577598.4|^Q:1-8832,H:7-8838^99.98%ID^E:0^PREDICTED: Taeniopygia guttata talin 1 (TLN1), transcript variant X2, mRNA	TLN1_CHICK^TLN1_CHICK^Q:119-7741,H:1-2541^96.1%ID^E:0^RecName: Full=Talin-1;^Eukaryota; Metazoa; Chordata; Craniata; Vertebrata; Euteleostomi; Archelosauria; Archosauria; Dinosauria; Saurischia; Theropoda; Coelurosauria; Aves; Neognathae; Galloanserae; Galliformes; Phasianidae; Phasianinae; Gallus	TLN1_CHICK^TLN1_CHICK^Q:1-2541,H:1-2541^96.1%ID^E:0^RecName: Full=Talin-1;^Eukaryota; Metazoa; Chordata; Craniata; Vertebrata; Euteleostomi; Archelosauria; Archosauria; Dinosauria; Saurischia; Theropoda; Coelurosauria; Aves; Neognathae; Galloanserae; Galliformes; Phasianidae; Phasianinae; Gallus	XP_012433052.3^XP_012433052.3^Q:119-7741,H:1-2541^100%ID^E:0^.^.^XP_012433052.3 talin-1 isoform X2 [Taeniopygia guttata]	XP_012433052.3^XP_012433052.3^Q:1-2541,H:1-2541^100%ID^E:0^.^.^XP_012433052.3 talin-1 isoform X2 [Taeniopygia guttata]	Talin, middle domain	TLN1	PF16511.10^FERM_f0^NULL^4-83^E:6.9e-32`PF00373.23^FERM_M^NULL^203-313^E:8.4e-21`PF02174.22^IRS^NULL^313-400^E:2.4e-34`PF09141.15^Talin_middle^NULL^491-652^E:7.3e-65`PF21692.2^Talin_R4^NULL^916-1040^E:1.3e-48`PF21896.1^Talin_IBS2B^NULL^1045-1205^E:5.5e-64`PF21865.1^TLN1-like_RS^NULL^1047-1201^E:1.2e-11`PF21865.1^TLN1-like_RS^NULL^1209-1353^E:6.6e-14`PF21896.1^Talin_IBS2B^NULL^1234-1350^E:3.1e-07`P…	FERM_M,FERM_N,FERM_f0,IRS,I_LWEQ,Talin_middle,VBS	.	.	.	GO:0009986^cellular_component^cell surface`GO:0005856^cellular_component^cytoskeleton`GO:0005829^cellular_component^cytosol`GO:0005925^cellular_component^focal adhesion`GO:0005886^cellular_component^plasma membrane`GO:0001726^cellular_component^ruffle`GO:0032587^cellular_component^ruffle membrane`GO:0051015^molecular_function^actin filament binding`GO:0005178^molecular_function^integrin binding`G…	GO:0009986^cellular_component^cell surface`GO:0005856^cellular_component^cytoskeleton`GO:0005829^cellular_component^cytosol`GO:0005925^cellular_component^focal adhesion`GO:0005886^cellular_component^plasma membrane`GO:0001726^cellular_component^ruffle`GO:0032587^cellular_component^ruffle membrane`GO:0051015^molecular_function^actin filament binding`GO:0005178^molecular_function^integrin binding`G…	GO:0005200^molecular_function^structural constituent of cytoskeleton`GO:0001726^cellular_component^ruffle`GO:0005925^cellular_component^focal adhesion`GO:0003779^molecular_function^actin binding	GO:0000003,GO:0001667,GO:0001700,GO:0001708,GO:0001726,GO:0001786,GO:0001894,GO:0002009,GO:0002064,GO:0002065,GO:0002066,GO:0002119,GO:0002164,GO:0002165,GO:0002576,GO:0003006,GO:0003008,GO:0003012,GO:0003674,GO:0003779,GO:0005102,GO:0005178,GO:0005198,GO:0005200,GO:0005488,GO:0005515,GO:0005543,GO:0005575,GO:0005576,GO:0005604,GO:0005605,GO:0005622,GO:0005623,GO:0005737,GO:0005829,GO:0005886,GO:…	KOG4261@1|root,KOG4261@2759|Eukaryota,38HIJ@33154|Opisthokonta,3BAVX@33208|Metazoa,3CRH2@33213|Bilateria,48A3G@7711|Chordata,4969V@7742|Vertebrata,4GPXG@8782|Aves	Z	ko:K06271	ko04015,ko04510,ko04611,ko05166,map04015,map04510,map04611,map05166	.	.	.	ko00000,ko00001,ko04147	.	.	.	KEGG:gga:395194	59894.ENSFALP00000002301	0.0	4383.0	33208|Metazoa	.	.	.	.	LOC115491037, TLN1
NonamEVm000173	NonamEVm000173t1	NonamEVm000173t1.p1	235-5976[+]	gi|2043855019|ref|XM_030256224.3|^gi|2043855019|ref|XM_030256224.3|^Q:67-8777,H:1003-9716^99.89%ID^E:0^PREDICTED: Taeniopygia guttata tetratricopeptide repeat, ankyrin repeat and coiled-coil containing 2 (TANC2), transcript variant X4, mRNA	TANC2_MOUSE^TANC2_MOUSE^Q:4-5973,H:50-1994^91.6%ID^E:0^RecName: Full=Protein TANC2;^Eukaryota; Metazoa; Chordata; Craniata; Vertebrata; Euteleostomi; Mammalia; Eutheria; Euarchontoglires; Glires; Rodentia; Myomorpha; Muroidea; Muridae; Murinae; Mus; Mus	TANC2_MOUSE^TANC2_MOUSE^Q:1-1913,H:91-1994^93.4%ID^E:0^RecName: Full=Protein TANC2;^Eukaryota; Metazoa; Chordata; Craniata; Vertebrata; Euteleostomi; Mammalia; Eutheria; Euarchontoglires; Glires; Rodentia; Myomorpha; Muroidea; Muridae; Murinae; Mus; Mus	XP_041577490.1^XP_041577490.1^Q:1-5973,H:48-2049^99.3%ID^E:0^.^.^XP_041577490.1 protein TANC2 isoform X3 [Taeniopygia guttata]	XP_041577492.1^XP_041577492.1^Q:1-1913,H:90-2003^99.8%ID^E:0^.^.^XP_041577492.1 protein TANC2 isoform X6 [Taeniopygia guttata]	Tetratricopeptide repeat	TANC2	PF12796.12^Ank_2^NULL^777-856^E:7.6e-08`PF13637.11^Ank_4^NULL^803-847^E:5.6e-07`PF12796.12^Ank_2^NULL^854-923^E:3.5e-09`PF12796.12^Ank_2^NULL^905-1007^E:1.2e-15`PF00023.35^Ank^NULL^944-974^E:0.00011`PF13637.11^Ank_4^NULL^948-997^E:1.1e-05`PF13857.11^Ank_5^NULL^963-1014^E:4.7e-07`PF00023.35^Ank^NULL^977-1008^E:1.3e-05`PF12796.12^Ank_2^NULL^981-1070^E:7e-20`PF13637.11^Ank_4^NULL^981-1030^E:2.7e-10`…	Ank_2,Ank_4,TPR_8	.	.	.	GO:0030424^cellular_component^axon`GO:0043197^cellular_component^dendritic spine`GO:0098978^cellular_component^glutamatergic synapse`GO:0099092^cellular_component^postsynaptic density, intracellular component`GO:0099519^biological_process^dense core granule cytoskeletal transport`GO:0001701^biological_process^in utero embryonic development`GO:0060998^biological_process^regulation of dendritic spi…	GO:0030424^cellular_component^axon`GO:0043197^cellular_component^dendritic spine`GO:0098978^cellular_component^glutamatergic synapse`GO:0099092^cellular_component^postsynaptic density, intracellular component`GO:0099519^biological_process^dense core granule cytoskeletal transport`GO:0001701^biological_process^in utero embryonic development`GO:0060998^biological_process^regulation of dendritic spi…	GO:0005515^molecular_function^protein binding	GO:0000003,GO:0000768,GO:0001655,GO:0001667,GO:0001701,GO:0002064,GO:0002065,GO:0002066,GO:0003006,GO:0003674,GO:0005198,GO:0005488,GO:0005515,GO:0005575,GO:0005622,GO:0005623,GO:0005737,GO:0005912,GO:0006928,GO:0006949,GO:0006996,GO:0007010,GO:0007275,GO:0007276,GO:0007281,GO:0007292,GO:0007297,GO:0007298,GO:0007520,GO:0008150,GO:0008307,GO:0009653,GO:0009790,GO:0009792,GO:0009888,GO:0009986,GO:…	COG0666@1|root,KOG0504@2759|Eukaryota,38CMX@33154|Opisthokonta,3BH8T@33208|Metazoa,3CZ5V@33213|Bilateria,483IX@7711|Chordata,48WTM@7742|Vertebrata,4GIYW@8782|Aves	S	.	.	.	.	.	.	.	.	.	KEGG:mmu:77097	181119.XP_005532490.1	0.0	3030.0	33208|Metazoa	.	.	.	.	TANC2
NonamEVm009860	NonamEVm009860t1	NonamEVm009860t1.p1	2882-3592[+]	gi|2043889643|ref|XR_003957250.3|^gi|2043889643|ref|XR_003957250.3|^Q:1-3601,H:50-3660^99.36%ID^E:0^PREDICTED: Taeniopygia guttata dedicator of cytokinesis 8 (DOCK8), transcript variant X2, misc_RNA	DOCK8_MOUSE^DOCK8_MOUSE^Q:1178-3541,H:349-1143^51.9%ID^E:1.39e-213^RecName: Full=Dedicator of cytokinesis protein 8;^Eukaryota; Metazoa; Chordata; Craniata; Vertebrata; Euteleostomi; Mammalia; Eutheria; Euarchontoglires; Glires; Rodentia; Myomorpha; Muroidea; Muridae; Murinae; Mus; Mus	DOCK8_MOUSE^DOCK8_MOUSE^Q:1-220,H:924-1143^75.9%ID^E:7.07e-100^RecName: Full=Dedicator of cytokinesis protein 8;^Eukaryota; Metazoa; Chordata; Craniata; Vertebrata; Euteleostomi; Mammalia; Eutheria; Euarchontoglires; Glires; Rodentia; Myomorpha; Muroidea; Muridae; Murinae; Mus; Mus	XP_012433188.3^XP_012433188.3^Q:1178-3541,H:280-1069^68.5%ID^E:1.08e-296^.^.^XP_012433188.3 dedicator of cytokinesis protein 8 isoform X2 [Taeniopygia guttata]	XP_012433188.3^XP_012433188.3^Q:1-220,H:850-1069^100%ID^E:3.28e-126^.^.^XP_012433188.3 dedicator of cytokinesis protein 8 isoform X2 [Taeniopygia guttata]	Dedicator of cytokinesis	DOCK8	.	DHR-2,DOCK-C2,DUF3398	.	.	.	GO:0031252^cellular_component^cell leading edge`GO:0005829^cellular_component^cytosol`GO:0031258^cellular_component^lamellipodium membrane`GO:0005085^molecular_function^guanyl-nucleotide exchange factor activity`GO:1990869^biological_process^cellular response to chemokine`GO:0036336^biological_process^dendritic cell migration`GO:0001771^biological_process^immunological synapse formation`GO:006148…	GO:0031252^cellular_component^cell leading edge`GO:0005829^cellular_component^cytosol`GO:0031258^cellular_component^lamellipodium membrane`GO:0005085^molecular_function^guanyl-nucleotide exchange factor activity`GO:1990869^biological_process^cellular response to chemokine`GO:0036336^biological_process^dendritic cell migration`GO:0001771^biological_process^immunological synapse formation`GO:006148…	.	GO:0001771,GO:0001775,GO:0002376,GO:0002682,GO:0002684,GO:0002685,GO:0002687,GO:0002694,GO:0002696,GO:0003674,GO:0005085,GO:0005488,GO:0005515,GO:0005575,GO:0005622,GO:0005623,GO:0005737,GO:0005829,GO:0005886,GO:0006928,GO:0006950,GO:0007596,GO:0007599,GO:0008037,GO:0008150,GO:0008283,GO:0009611,GO:0009987,GO:0009988,GO:0010033,GO:0010941,GO:0016020,GO:0016477,GO:0019899,GO:0022407,GO:0022409,GO:…	KOG1997@1|root,KOG1997@2759|Eukaryota,38C96@33154|Opisthokonta,3BDS0@33208|Metazoa,3CX8A@33213|Bilateria,48AKN@7711|Chordata,48VDP@7742|Vertebrata,4GIGY@8782|Aves	T	ko:K21852	.	.	.	.	ko00000,ko04131	.	.	.	KEGG:mmu:76088	181119.XP_005522763.1	5.68e-120	383.0	33208|Metazoa	.	.	.	.	DOCK8
NonamEVm019285	NonamEVm019285t1	NonamEVm019285t1.p1	5027-5365[+]	gi|1823411750|ref|XR_004418435.1|^gi|1823411750|ref|XR_004418435.1|^Q:88-4295,H:1710-5937^86.56%ID^E:0^PREDICTED: Catharus ustulatus uncharacterized LOC116998590 (LOC116998590), ncRNA	MCA3_HUMAN^MCA3_HUMAN^Q:4867-4691,H:116-174^76.3%ID^E:3.08e-20^RecName: Full=Eukaryotic translation elongation factor 1 epsilon-1;^Eukaryota; Metazoa; Chordata; Craniata; Vertebrata; Euteleostomi; Mammalia; Eutheria; Euarchontoglires; Primates; Haplorrhini; Catarrhini; Hominidae; Homo	.	OWK58374.1^OWK58374.1^Q:4861-4691,H:145-201^98.2%ID^E:1.96e-26^.^.^OWK58374.1 Eukaryotic translation elongation factor 1 epsilon-1 [Lonchura striata domestica]	.	.	.	.	.	.	.	.	GO:0017101^cellular_component^aminoacyl-tRNA synthetase multienzyme complex`GO:0005737^cellular_component^cytoplasm`GO:0005829^cellular_component^cytosol`GO:0005730^cellular_component^nucleolus`GO:0005654^cellular_component^nucleoplasm`GO:0005634^cellular_component^nucleus`GO:1990830^biological_process^cellular response to leukemia inhibitory factor`GO:0008285^biological_process^negative regulati…	.	.	.	.	.	.	.	.	.	.	.	.	.	.	KEGG:hsa:9521	.	.	.	.	.	.	.	.	EEF1E1
NonamEVm021382	NonamEVm021382t1	NonamEVm021382t1.p1	4408-4722[+]	gi|2043860056|ref|XM_002190879.6|^gi|2043860056|ref|XM_002190879.6|^Q:6252-8363,H:2415-4539^97.51%ID^E:0^PREDICTED: Taeniopygia guttata aldehyde dehydrogenase 8 family member A1 (ALDH8A1), mRNA	AL8A1_BOVIN^AL8A1_BOVIN^Q:6691-7566,H:194-487^60.6%ID^E:6.76e-106^RecName: Full=2-aminomuconic semialdehyde dehydrogenase;^Eukaryota; Metazoa; Chordata; Craniata; Vertebrata; Euteleostomi; Mammalia; Eutheria; Laurasiatheria; Artiodactyla; Ruminantia; Pecora; Bovidae; Bovinae; Bos	.	XP_050172783.1^XP_050172783.1^Q:6358-7566,H:1-417^61.9%ID^E:9.8e-145^.^.^XP_050172783.1 2-aminomuconic semialdehyde dehydrogenase isoform X2 [Myiozetetes cayanensis]	.	.	.	.	.	.	.	.	GO:0005737^cellular_component^cytoplasm`GO:0004029^molecular_function^aldehyde dehydrogenase (NAD+) activity`GO:0047102^molecular_function^aminomuconate-semialdehyde dehydrogenase activity`GO:0001758^molecular_function^retinal dehydrogenase activity`GO:0097053^biological_process^L-kynurenine catabolic process`GO:0006598^biological_process^polyamine catabolic process`GO:0042574^biological_process^…	.	.	.	.	.	.	.	.	.	.	.	.	.	.	KEGG:bta:513537	.	.	.	.	.	.	.	.	ALDH8A1, HBS1L
NonamEVm021699	NonamEVm021699t1	NonamEVm021699t1.p1	10-321[+]	gi|2043860056|ref|XM_002190879.6|^gi|2043860056|ref|XM_002190879.6|^Q:1-1115,H:3417-4539^96.72%ID^E:0^PREDICTED: Taeniopygia guttata aldehyde dehydrogenase 8 family member A1 (ALDH8A1), mRNA	AL8A1_BOVIN^AL8A1_BOVIN^Q:64-318,H:403-487^87.1%ID^E:2.05e-44^RecName: Full=2-aminomuconic semialdehyde dehydrogenase;^Eukaryota; Metazoa; Chordata; Craniata; Vertebrata; Euteleostomi; Mammalia; Eutheria; Laurasiatheria; Artiodactyla; Ruminantia; Pecora; Bovidae; Bovinae; Bos	AL8A1_BOVIN^AL8A1_BOVIN^Q:19-103,H:403-487^87.1%ID^E:2.04e-48^RecName: Full=2-aminomuconic semialdehyde dehydrogenase;^Eukaryota; Metazoa; Chordata; Craniata; Vertebrata; Euteleostomi; Mammalia; Eutheria; Laurasiatheria; Artiodactyla; Ruminantia; Pecora; Bovidae; Bovinae; Bos	NXS20620.1^NXS20620.1^Q:64-318,H:257-341^98.8%ID^E:5.04e-48^.^.^NXS20620.1 AL8A1 dehydrogenase [Mystacornis crossleyi]	NXS20620.1^NXS20620.1^Q:19-103,H:257-341^98.8%ID^E:3.89e-52^.^.^NXS20620.1 AL8A1 dehydrogenase [Mystacornis crossleyi]	Aldehyde dehydrogenase 8 family, member A1	ALDH8A1	PF00171.27^Aldedh^NULL^19-99^E:1.9e-27	Aldedh	.	.	.	GO:0005737^cellular_component^cytoplasm`GO:0004029^molecular_function^aldehyde dehydrogenase (NAD+) activity`GO:0047102^molecular_function^aminomuconate-semialdehyde dehydrogenase activity`GO:0001758^molecular_function^retinal dehydrogenase activity`GO:0097053^biological_process^L-kynurenine catabolic process`GO:0006598^biological_process^polyamine catabolic process`GO:0042574^biological_process^…	GO:0005737^cellular_component^cytoplasm`GO:0004029^molecular_function^aldehyde dehydrogenase (NAD+) activity`GO:0047102^molecular_function^aminomuconate-semialdehyde dehydrogenase activity`GO:0001758^molecular_function^retinal dehydrogenase activity`GO:0097053^biological_process^L-kynurenine catabolic process`GO:0006598^biological_process^polyamine catabolic process`GO:0042574^biological_process^…	GO:0016491^molecular_function^oxidoreductase activity	GO:0001523,GO:0001758,GO:0001889,GO:0002138,GO:0003674,GO:0003824,GO:0005575,GO:0005622,GO:0005623,GO:0005737,GO:0005829,GO:0006081,GO:0006082,GO:0006629,GO:0006720,GO:0006721,GO:0007275,GO:0008150,GO:0008152,GO:0008299,GO:0008610,GO:0009058,GO:0009987,GO:0010817,GO:0016053,GO:0016101,GO:0016102,GO:0016114,GO:0016491,GO:0016620,GO:0016903,GO:0017144,GO:0019752,GO:0032501,GO:0032502,GO:0032787,GO:…	COG1012@1|root,KOG2450@2759|Eukaryota,38CDB@33154|Opisthokonta,3BDDX@33208|Metazoa,3CT91@33213|Bilateria,47YVG@7711|Chordata,490XE@7742|Vertebrata,4GQIN@8782|Aves	C	.	.	.	.	.	.	.	.	.	KEGG:bta:513537	181119.XP_005518423.1	1.08e-52	178.0	33208|Metazoa	.	.	.	.	ALDH8A1
NonamEVm010118	NonamEVm010118t1	NonamEVm010118t1.p1	10-690[+]	gi|2043871521|ref|XM_041716225.1|^gi|2043871521|ref|XM_041716225.1|^Q:1-7112,H:1944-9074^96.67%ID^E:0^PREDICTED: Taeniopygia guttata gamma-aminobutyric acid receptor subunit alpha-3 (LOC100218477), transcript variant X4, mRNA	.	.	TRZ10940.1^TRZ10940.1^Q:2843-2643,H:309-376^72.1%ID^E:9.78e-19^.^.^TRZ10940.1 hypothetical protein HGM15179_016174 [Zosterops borbonicus]	.	.	.	.	.	.	.	.	.	.	.	.	.	.	.	.	.	.	.	.	.	.	.	.	.	.	.	.	.	.	.	.	LOC100218477
NonamEVm017842	NonamEVm017842t1	NonamEVm017842t1.p1	3-359[+]	gi|2043819643|ref|XM_041717082.1|^gi|2043819643|ref|XM_041717082.1|^Q:1-368,H:35-404^99.19%ID^E:0^PREDICTED: Taeniopygia guttata sodium leak channel, non-selective (NALCN), transcript variant X6, mRNA	.	.	.	.	.	.	.	.	.	TMRs:PredHel=1^Topology=i58-80o	.	.	.	.	.	.	.	.	.	.	.	.	.	.	.	.	.	.	.	.	.	.	.	.	.	NALCN
NonamEVm000015	NonamEVm000015t1	NonamEVm000015t1.p1	119-8314[+]	gi|2043848269|ref|XM_030288628.3|^gi|2043848269|ref|XM_030288628.3|^Q:1-8662,H:152-8819^99.83%ID^E:0^PREDICTED: Taeniopygia guttata chromodomain helicase DNA binding protein 6 (CHD6), transcript variant X5, mRNA	CHD6_MOUSE^CHD6_MOUSE^Q:119-8287,H:1-2701^69.2%ID^E:0^RecName: Full=Chromodomain-helicase-DNA-binding protein 6;^Eukaryota; Metazoa; Chordata; Craniata; Vertebrata; Euteleostomi; Mammalia; Eutheria; Euarchontoglires; Glires; Rodentia; Myomorpha; Muroidea; Muridae; Murinae; Mus; Mus	CHD6_MOUSE^CHD6_MOUSE^Q:1-2723,H:1-2701^69.2%ID^E:0^RecName: Full=Chromodomain-helicase-DNA-binding protein 6;^Eukaryota; Metazoa; Chordata; Craniata; Vertebrata; Euteleostomi; Mammalia; Eutheria; Euarchontoglires; Glires; Rodentia; Myomorpha; Muroidea; Muridae; Murinae; Mus; Mus	XP_030144488.3^XP_030144488.3^Q:119-8311,H:1-2733^99.9%ID^E:0^.^.^XP_030144488.3 chromodomain-helicase-DNA-binding protein 6 isoform X5 [Taeniopygia guttata]	XP_030144488.3^XP_030144488.3^Q:1-2731,H:1-2733^99.9%ID^E:0^.^.^XP_030144488.3 chromodomain-helicase-DNA-binding protein 6 isoform X5 [Taeniopygia guttata]	Chromodomain-helicase-DNA-binding protein	CHD6	PF00385.29^Chromo^NULL^281-342^E:3.7e-09`PF00385.29^Chromo^NULL^365-416^E:2.7e-13`PF04851.20^ResIII^NULL^454-623^E:1.8e-08`PF00176.28^SNF2-rel_dom^NULL^458-744^E:9.8e-81`PF00270.34^DEAD^NULL^467-626^E:8.8e-07`PF00271.36^Helicase_C^NULL^783-891^E:3.1e-23`PF07533.21^BRK^NULL^2385-2427^E:2.1e-15	BRK,Chromo,Helicase_C,SNF2_N	.	.	.	GO:0000785^cellular_component^chromatin`GO:0005654^cellular_component^nucleoplasm`GO:0005634^cellular_component^nucleus`GO:0005524^molecular_function^ATP binding`GO:0016887^molecular_function^ATP hydrolysis activity`GO:0008094^molecular_function^ATP-dependent activity, acting on DNA`GO:0140658^molecular_function^ATP-dependent chromatin remodeler activity`GO:0003682^molecular_function^chromatin bi…	GO:0000785^cellular_component^chromatin`GO:0005654^cellular_component^nucleoplasm`GO:0005634^cellular_component^nucleus`GO:0005524^molecular_function^ATP binding`GO:0016887^molecular_function^ATP hydrolysis activity`GO:0008094^molecular_function^ATP-dependent activity, acting on DNA`GO:0140658^molecular_function^ATP-dependent chromatin remodeler activity`GO:0003682^molecular_function^chromatin bi…	GO:0003677^molecular_function^DNA binding`GO:0005524^molecular_function^ATP binding`GO:0016787^molecular_function^hydrolase activity`GO:0140658^molecular_function^ATP-dependent chromatin remodeler activity`GO:0003676^molecular_function^nucleic acid binding`GO:0005515^molecular_function^protein binding	GO:0001221,GO:0003674,GO:0003824,GO:0005488,GO:0005515,GO:0005575,GO:0005622,GO:0005623,GO:0005634,GO:0005654,GO:0006355,GO:0006357,GO:0006950,GO:0006979,GO:0008094,GO:0008134,GO:0008150,GO:0009889,GO:0009891,GO:0009893,GO:0009987,GO:0010468,GO:0010556,GO:0010557,GO:0010604,GO:0010628,GO:0016462,GO:0016787,GO:0016817,GO:0016818,GO:0016887,GO:0017111,GO:0019219,GO:0019222,GO:0031323,GO:0031325,GO:…	COG0553@1|root,KOG0384@2759|Eukaryota,39S8H@33154|Opisthokonta,3BJPR@33208|Metazoa,3CZQ3@33213|Bilateria,47YYG@7711|Chordata,4966C@7742|Vertebrata,4GUGE@8782|Aves	K	ko:K14436	.	.	.	.	ko00000,ko01000,ko03036	.	.	.	KEGG:mmu:71389	181119.XP_005532275.1	0.0	4845.0	33208|Metazoa	3.6.4.12	.	.	.	CHD6
NonamEVm009193	NonamEVm009193t1	NonamEVm009193t1.p1	58-840[+]	gi|2043827063|ref|XM_012573923.4|^gi|2043827063|ref|XM_012573923.4|^Q:1-8927,H:59-8983^99.88%ID^E:0^PREDICTED: Taeniopygia guttata receptor accessory protein 2 (REEP2), transcript variant X1, mRNA	REEP2_MOUSE^REEP2_MOUSE^Q:58-813,H:1-249^76.5%ID^E:4.02e-111^RecName: Full=Receptor expression-enhancing protein 2;^Eukaryota; Metazoa; Chordata; Craniata; Vertebrata; Euteleostomi; Mammalia; Eutheria; Euarchontoglires; Glires; Rodentia; Myomorpha; Muroidea; Muridae; Murinae; Mus; Mus	REEP2_MOUSE^REEP2_MOUSE^Q:1-252,H:1-249^76.5%ID^E:4.9e-123^RecName: Full=Receptor expression-enhancing protein 2;^Eukaryota; Metazoa; Chordata; Craniata; Vertebrata; Euteleostomi; Mammalia; Eutheria; Euarchontoglires; Glires; Rodentia; Myomorpha; Muroidea; Muridae; Murinae; Mus; Mus	XP_012429377.1^XP_012429377.1^Q:58-837,H:1-260^100%ID^E:1.1e-156^.^.^XP_012429377.1 receptor expression-enhancing protein 2 isoform X1 [Taeniopygia guttata]	XP_012429377.1^XP_012429377.1^Q:1-260,H:1-260^100%ID^E:2.51e-174^.^.^XP_012429377.1 receptor expression-enhancing protein 2 isoform X1 [Taeniopygia guttata]	Receptor expression-enhancing protein 2	REEP2	PF03134.24^TB2_DP1_HVA22^NULL^19-94^E:5.2e-31	TB2_DP1_HVA22	.	TMRs:PredHel=2^Topology=o4-21i42-64o	.	GO:0005881^cellular_component^cytoplasmic microtubule`GO:0005783^cellular_component^endoplasmic reticulum`GO:0005789^cellular_component^endoplasmic reticulum membrane`GO:0071782^cellular_component^endoplasmic reticulum tubular network`GO:0005886^cellular_component^plasma membrane`GO:0008017^molecular_function^microtubule binding`GO:0031883^molecular_function^taste receptor binding`GO:0071786^biol…	GO:0005881^cellular_component^cytoplasmic microtubule`GO:0005783^cellular_component^endoplasmic reticulum`GO:0005789^cellular_component^endoplasmic reticulum membrane`GO:0071782^cellular_component^endoplasmic reticulum tubular network`GO:0005886^cellular_component^plasma membrane`GO:0008017^molecular_function^microtubule binding`GO:0031883^molecular_function^taste receptor binding`GO:0071786^biol…	.	GO:0001664,GO:0003008,GO:0003674,GO:0005102,GO:0005488,GO:0005515,GO:0005575,GO:0005622,GO:0005623,GO:0005737,GO:0005783,GO:0005789,GO:0005856,GO:0005874,GO:0005881,GO:0005886,GO:0005887,GO:0006810,GO:0006886,GO:0006950,GO:0006996,GO:0007029,GO:0007600,GO:0007606,GO:0008104,GO:0008150,GO:0009987,GO:0010256,GO:0012505,GO:0015031,GO:0015630,GO:0015833,GO:0016020,GO:0016021,GO:0016043,GO:0031224,GO:…	COG5052@1|root,KOG1726@2759|Eukaryota,38C6K@33154|Opisthokonta,3BFVN@33208|Metazoa,3D31W@33213|Bilateria,4806N@7711|Chordata,48ZFU@7742|Vertebrata,4GIDG@8782|Aves	V	ko:K17338	.	.	.	.	ko00000	.	.	.	KEGG:mmu:225362	181119.XP_005523783.1	1.83e-168	473.0	33208|Metazoa	.	.	.	.	REEP2
NonamEVm011538	NonamEVm011538t1	NonamEVm011538t1.p1	1849-2412[+]	gi|2082008583|emb|OU383784.1|^gi|2082008583|emb|OU383784.1|^Q:3577-8719,H:3103011-3097796^89.54%ID^E:0^Acrocephalus scirpaceus scirpaceus genome assembly, chromosome: 11	KC1G1_CHICK^KC1G1_CHICK^Q:3329-3442,H:402-439^97.4%ID^E:1.74e-12^RecName: Full=Casein kinase I isoform gamma-1;^Eukaryota; Metazoa; Chordata; Craniata; Vertebrata; Euteleostomi; Archelosauria; Archosauria; Dinosauria; Saurischia; Theropoda; Coelurosauria; Aves; Neognathae; Galloanserae; Galliformes; Phasianidae; Phasianinae; Gallus	.	RLW03630.1^RLW03630.1^Q:8552-8704,H:381-431^100%ID^E:6.67e-19^.^.^RLW03630.1 hypothetical protein DV515_00006237, partial [Chloebia gouldiae]	.	.	.	.	.	.	.	.	GO:0005737^cellular_component^cytoplasm`GO:0005634^cellular_component^nucleus`GO:0005886^cellular_component^plasma membrane`GO:0005524^molecular_function^ATP binding`GO:0106310^molecular_function^protein serine kinase activity`GO:0004674^molecular_function^protein serine/threonine kinase activity`GO:0006897^biological_process^endocytosis`GO:0016310^biological_process^phosphorylation`GO:0090263^bi…	.	.	.	.	.	.	.	.	.	.	.	.	.	.	KEGG:gga:415328	.	.	.	.	.	.	.	.	CSNK1G1
NonamEVm012129	NonamEVm012129t1	NonamEVm012129t1.p1	10-534[+]	gi|2082008583|emb|OU383784.1|^gi|2082008583|emb|OU383784.1|^Q:12-4062,H:3101934-3097796^89.9%ID^E:0^Acrocephalus scirpaceus scirpaceus genome assembly, chromosome: 11	.	.	RLW03630.1^RLW03630.1^Q:3895-4047,H:381-431^100%ID^E:2.67e-19^.^.^RLW03630.1 hypothetical protein DV515_00006237, partial [Chloebia gouldiae]	TRZ18272.1^TRZ18272.1^Q:14-66,H:402-453^75.5%ID^E:7.15e-15^.^.^TRZ18272.1 hypothetical protein HGM15179_008830 [Zosterops borbonicus]	.	.	.	.	.	.	.	.	.	.	.	.	.	.	.	.	.	.	.	.	.	.	.	.	.	.	.	.	.	.	.	CSNK1G1
NonamEVm001664	NonamEVm001664t1	NonamEVm001664t1.p1	91-2856[+]	gi|2043887691|ref|XM_002187165.5|^gi|2043887691|ref|XM_002187165.5|^Q:1-8796,H:30-8834^99.68%ID^E:0^PREDICTED: Taeniopygia guttata interleukin 6 cytokine family signal transducer (IL6ST), mRNA	IL6RB_HUMAN^IL6RB_HUMAN^Q:100-2853,H:1-918^56.8%ID^E:5.5700022187415e-318^RecName: Full=Interleukin-6 receptor subunit beta {ECO:0000305};^Eukaryota; Metazoa; Chordata; Craniata; Vertebrata; Euteleostomi; Mammalia; Eutheria; Euarchontoglires; Primates; Haplorrhini; Catarrhini; Hominidae; Homo	IL6RB_HUMAN^IL6RB_HUMAN^Q:4-921,H:1-918^56.8%ID^E:0^RecName: Full=Interleukin-6 receptor subunit beta {ECO:0000305};^Eukaryota; Metazoa; Chordata; Craniata; Vertebrata; Euteleostomi; Mammalia; Eutheria; Euarchontoglires; Primates; Haplorrhini; Catarrhini; Hominidae; Homo	XP_002187201.4^XP_002187201.4^Q:91-2853,H:1-921^99.9%ID^E:0^.^.^XP_002187201.4 interleukin-6 receptor subunit beta [Taeniopygia guttata]	XP_002187201.4^XP_002187201.4^Q:1-921,H:1-921^99.9%ID^E:0^.^.^XP_002187201.4 interleukin-6 receptor subunit beta [Taeniopygia guttata]	Interleukin-6 receptor subunit	IL6ST	PF06328.16^Lep_receptor_Ig^NULL^32-126^E:1.5e-32`PF00041.26^fn3^NULL^232-322^E:1.4e-09`PF00041.26^fn3^NULL^532-608^E:1.1e-08	EpoR_lig-bind,IL6Ra-bind,Lep_receptor_Ig,fn3	sigP:1^28^0.9997287	TMRs:PredHel=1^Topology=o627-649i	.	GO:0070110^cellular_component^ciliary neurotrophic factor receptor complex`GO:0030425^cellular_component^dendrite`GO:0009897^cellular_component^external side of plasma membrane`GO:0070062^cellular_component^extracellular exosome`GO:0005576^cellular_component^extracellular region`GO:0005615^cellular_component^extracellular space`GO:0005896^cellular_component^interleukin-6 receptor complex`GO:00160…	GO:0070110^cellular_component^ciliary neurotrophic factor receptor complex`GO:0030425^cellular_component^dendrite`GO:0009897^cellular_component^external side of plasma membrane`GO:0070062^cellular_component^extracellular exosome`GO:0005576^cellular_component^extracellular region`GO:0005615^cellular_component^extracellular space`GO:0005896^cellular_component^interleukin-6 receptor complex`GO:00160…	GO:0005515^molecular_function^protein binding	GO:0001817,GO:0001819,GO:0001932,GO:0001934,GO:0001959,GO:0001960,GO:0002673,GO:0002675,GO:0002682,GO:0002684,GO:0002694,GO:0002696,GO:0002819,GO:0002821,GO:0003674,GO:0004888,GO:0004896,GO:0004897,GO:0005102,GO:0005126,GO:0005127,GO:0005488,GO:0005515,GO:0005575,GO:0005576,GO:0005615,GO:0005623,GO:0005886,GO:0005887,GO:0005896,GO:0005900,GO:0005975,GO:0005976,GO:0005977,GO:0006073,GO:0006091,GO:…	28QRK@1|root,2QXEG@2759|Eukaryota,38FQU@33154|Opisthokonta,3BGYD@33208|Metazoa,3CSA3@33213|Bilateria,483KI@7711|Chordata,492YX@7742|Vertebrata,4GN9P@8782|Aves	T	ko:K05060	ko04060,ko04550,ko04630,ko04659,ko05167,ko05200,ko05203,map04060,map04550,map04630,map04659,map05167,map05200,map05203	.	.	.	ko00000,ko00001,ko04050,ko04090	.	.	.	KEGG:hsa:3572	181119.XP_005531218.1	0.0	1752.0	33208|Metazoa	.	.	.	.	IL6ST
NonamEVm000119	NonamEVm000119t1	NonamEVm000119t1.p1	680-6826[+]	gi|2043890315|ref|XM_030258831.3|^gi|2043890315|ref|XM_030258831.3|^Q:1-8531,H:349-8879^99.97%ID^E:0^PREDICTED: Taeniopygia guttata unc-13 homolog B (UNC13B), transcript variant X5, mRNA	UN13B_RAT^UN13B_RAT^Q:3155-6823,H:403-1622^89.6%ID^E:0^RecName: Full=Protein unc-13 homolog B {ECO:0000305};^Eukaryota; Metazoa; Chordata; Craniata; Vertebrata; Euteleostomi; Mammalia; Eutheria; Euarchontoglires; Glires; Rodentia; Myomorpha; Muroidea; Muridae; Murinae; Rattus	UN13B_RAT^UN13B_RAT^Q:826-2048,H:403-1622^89.6%ID^E:0^RecName: Full=Protein unc-13 homolog B {ECO:0000305};^Eukaryota; Metazoa; Chordata; Craniata; Vertebrata; Euteleostomi; Mammalia; Eutheria; Euarchontoglires; Glires; Rodentia; Myomorpha; Muroidea; Muridae; Murinae; Rattus	XP_030114691.1^XP_030114691.1^Q:680-6823,H:1-2048^100%ID^E:0^.^.^XP_030114691.1 protein unc-13 homolog B isoform X2 [Taeniopygia guttata]	XP_030114691.1^XP_030114691.1^Q:1-2048,H:1-2048^100%ID^E:0^.^.^XP_030114691.1 protein unc-13 homolog B isoform X2 [Taeniopygia guttata]	Unc-13 homolog	UNC13B	PF00130.27^C1_1^NULL^912-961^E:3.5e-13`PF00168.35^C2^NULL^1035-1143^E:4.4e-25`PF06292.22^MUN^NULL^1352-1843^E:1.3e-219`PF00168.35^C2^NULL^1896-2005^E:1.2e-15	C1_1,C2,DUF1041,Membr_traf_MHD	.	.	.	GO:0044305^cellular_component^calyx of Held`GO:0005829^cellular_component^cytosol`GO:0032009^cellular_component^early phagosome`GO:0098978^cellular_component^glutamatergic synapse`GO:0005794^cellular_component^Golgi apparatus`GO:0098686^cellular_component^hippocampal mossy fiber to CA3 synapse`GO:0016020^cellular_component^membrane`GO:0031594^cellular_component^neuromuscular junction`GO:0005886^c…	GO:0044305^cellular_component^calyx of Held`GO:0005829^cellular_component^cytosol`GO:0032009^cellular_component^early phagosome`GO:0098978^cellular_component^glutamatergic synapse`GO:0005794^cellular_component^Golgi apparatus`GO:0098686^cellular_component^hippocampal mossy fiber to CA3 synapse`GO:0016020^cellular_component^membrane`GO:0031594^cellular_component^neuromuscular junction`GO:0005886^c…	.	GO:0000003,GO:0000149,GO:0001505,GO:0001565,GO:0001566,GO:0001678,GO:0001956,GO:0002791,GO:0002793,GO:0002831,GO:0002833,GO:0003674,GO:0005488,GO:0005515,GO:0005516,GO:0005575,GO:0005622,GO:0005623,GO:0005737,GO:0005794,GO:0005829,GO:0005886,GO:0006810,GO:0006836,GO:0006887,GO:0006903,GO:0006904,GO:0006996,GO:0007154,GO:0007165,GO:0007267,GO:0007268,GO:0007269,GO:0007275,GO:0007276,GO:0007283,GO:…	KOG1011@1|root,KOG1011@2759|Eukaryota,38CHS@33154|Opisthokonta,3BCSX@33208|Metazoa,3CT96@33213|Bilateria,4826H@7711|Chordata,48VZI@7742|Vertebrata,4CIHT@8459|Testudines	TU	ko:K15293	ko04721,map04721	.	.	.	ko00000,ko00001,ko04131	.	.	.	KEGG:rno:64830	8479.XP_005288919.1	0.0	3148.0	33208|Metazoa	.	.	.	.	UNC13B
NonamEVm000016	NonamEVm000016t1	NonamEVm000016t1.p1	432-8483[+]	gi|2043820129|ref|XM_030279217.3|^gi|2043820129|ref|XM_030279217.3|^Q:1-8749,H:601-9348^99.79%ID^E:0^PREDICTED: Taeniopygia guttata E3 SUMO-protein ligase RanBP2 (LOC100221862), transcript variant X3, mRNA	RBP2_MOUSE^RBP2_MOUSE^Q:3-8480,H:143-3053^62.7%ID^E:0^RecName: Full=E3 SUMO-protein ligase RanBP2;^Eukaryota; Metazoa; Chordata; Craniata; Vertebrata; Euteleostomi; Mammalia; Eutheria; Euarchontoglires; Glires; Rodentia; Myomorpha; Muroidea; Muridae; Murinae; Mus; Mus	RBP2_MOUSE^RBP2_MOUSE^Q:2-2683,H:287-3053^62.5%ID^E:0^RecName: Full=E3 SUMO-protein ligase RanBP2;^Eukaryota; Metazoa; Chordata; Craniata; Vertebrata; Euteleostomi; Mammalia; Eutheria; Euarchontoglires; Glires; Rodentia; Myomorpha; Muroidea; Muridae; Murinae; Mus; Mus	XP_030135077.3^XP_030135077.3^Q:3-8480,H:144-2969^99.7%ID^E:0^.^.^XP_030135077.3 E3 SUMO-protein ligase RanBP2 isoform X3 [Taeniopygia guttata]	XP_030135077.3^XP_030135077.3^Q:1-2683,H:287-2969^99.7%ID^E:0^.^.^XP_030135077.3 E3 SUMO-protein ligase RanBP2 isoform X3 [Taeniopygia guttata]	Ran-binding domain	RANBP2	PF00638.23^Ran_BP1^NULL^897-1017^E:2.3e-54`PF00641.23^zf-RanBP^NULL^1109-1138^E:4e-08`PF00641.23^zf-RanBP^NULL^1171-1200^E:2.5e-09`PF00641.23^zf-RanBP^NULL^1239-1268^E:3e-12`PF00638.23^Ran_BP1^NULL^1489-1606^E:7.3e-55`PF00638.23^Ran_BP1^NULL^1781-1901^E:6.4e-56`PF12185.13^IR1-M^NULL^2087-2147^E:2.8e-26`PF12185.13^IR1-M^NULL^2173-2223^E:3.5e-07`PF00638.23^Ran_BP1^NULL^2381-2500^E:1.6e-53`PF00160.2…	IR1-M,Pro_isomerase,Ran_BP1,zf-RanBP	.	.	.	GO:0005642^cellular_component^annulate lamellae`GO:0005737^cellular_component^cytoplasm`GO:1990723^cellular_component^cytoplasmic periphery of the nuclear pore complex`GO:0005635^cellular_component^nuclear envelope`GO:0042405^cellular_component^nuclear inclusion body`GO:0031965^cellular_component^nuclear membrane`GO:0005643^cellular_component^nuclear pore`GO:0044614^cellular_component^nuclear por…	GO:0005642^cellular_component^annulate lamellae`GO:0005737^cellular_component^cytoplasm`GO:1990723^cellular_component^cytoplasmic periphery of the nuclear pore complex`GO:0005635^cellular_component^nuclear envelope`GO:0042405^cellular_component^nuclear inclusion body`GO:0031965^cellular_component^nuclear membrane`GO:0005643^cellular_component^nuclear pore`GO:0044614^cellular_component^nuclear por…	GO:0046907^biological_process^intracellular transport`GO:0003755^molecular_function^peptidyl-prolyl cis-trans isomerase activity`GO:0000413^biological_process^protein peptidyl-prolyl isomerization	GO:0000082,GO:0000226,GO:0000278,GO:0003674,GO:0003824,GO:0005488,GO:0005515,GO:0005575,GO:0005622,GO:0005623,GO:0005634,GO:0005635,GO:0005642,GO:0005643,GO:0005737,GO:0005739,GO:0005813,GO:0005815,GO:0005829,GO:0005856,GO:0006109,GO:0006111,GO:0006403,GO:0006405,GO:0006406,GO:0006464,GO:0006508,GO:0006511,GO:0006606,GO:0006607,GO:0006611,GO:0006807,GO:0006810,GO:0006886,GO:0006913,GO:0006996,GO:…	COG0652@1|root,COG5171@1|root,KOG0864@2759|Eukaryota,KOG0865@2759|Eukaryota,38EUB@33154|Opisthokonta,3BD77@33208|Metazoa,3CUQV@33213|Bilateria,47Z23@7711|Chordata,48YDA@7742|Vertebrata,4GJJM@8782|Aves	O	ko:K12172	ko03013,map03013	M00427	.	.	ko00000,ko00001,ko00002,ko03019,ko03110,ko04121	.	.	.	KEGG:mmu:19386	181119.XP_005516888.1	0.0	4991.0	33208|Metazoa	.	.	.	.	LOC100221862
NonamEVm022328	NonamEVm022328t1	NonamEVm022328t1.p1	2738-3043[+]	gi|2621701168|emb|OY759690.1|^gi|2621701168|emb|OY759690.1|^Q:1-7952,H:12314839-12322794^87.33%ID^E:0^Cinclus cinclus genome assembly, chromosome: 13	.	.	.	.	.	.	.	.	.	.	.	.	.	.	.	.	.	.	.	.	.	.	.	.	.	.	.	.	.	.	.	.	.	.	.	LOC116808793
NonamEVm018394	NonamEVm018394t1	NonamEVm018394t1.p1	1439-1789[+]	gi|2582879798|emb|OY740745.1|^gi|2582879798|emb|OY740745.1|^Q:1-8727,H:6750090-6741345^92.7%ID^E:0^Fringilla coelebs genome assembly, chromosome: 21	DYN1_MOUSE^DYN1_MOUSE^Q:292-552,H:759-844^62.1%ID^E:7.29e-13^RecName: Full=Dynamin-1 {ECO:0000250|UniProtKB:Q05193};^Eukaryota; Metazoa; Chordata; Craniata; Vertebrata; Euteleostomi; Mammalia; Eutheria; Euarchontoglires; Glires; Rodentia; Myomorpha; Muroidea; Muridae; Murinae; Mus; Mus	.	KAF2976042.1^KAF2976042.1^Q:335-550,H:630-701^91.7%ID^E:7.9e-28^.^.^KAF2976042.1 hypothetical protein EK904_004991, partial [Melospiza melodia maxima]	.	.	.	.	.	.	.	.	GO:0042583^cellular_component^chromaffin granule`GO:0005905^cellular_component^clathrin-coated pit`GO:0030136^cellular_component^clathrin-coated vesicle`GO:0005737^cellular_component^cytoplasm`GO:0030139^cellular_component^endocytic vesicle`GO:0098978^cellular_component^glutamatergic synapse`GO:0005794^cellular_component^Golgi apparatus`GO:0030117^cellular_component^membrane coat`GO:0005874^cellu…	.	.	.	.	.	.	.	.	.	.	.	.	.	.	KEGG:mmu:13429	.	.	.	.	.	.	.	.	DNM1
NonamEVm017796	NonamEVm017796t1	NonamEVm017796t1.p1	10-369[+]	gi|2043861817|ref|XM_032747636.2|^gi|2043861817|ref|XM_032747636.2|^Q:1251-2314,H:633-1693^98.31%ID^E:0^PREDICTED: Taeniopygia guttata lysosomal associated membrane protein family member 5 (LAMP5), transcript variant X2, mRNA	LAMP5_HUMAN^LAMP5_HUMAN^Q:1252-1512,H:194-280^80.5%ID^E:2.59e-36^RecName: Full=Lysosome-associated membrane glycoprotein 5;^Eukaryota; Metazoa; Chordata; Craniata; Vertebrata; Euteleostomi; Mammalia; Eutheria; Euarchontoglires; Primates; Haplorrhini; Catarrhini; Hominidae; Homo	.	NXM59440.1^NXM59440.1^Q:1252-1512,H:43-129^98.9%ID^E:2.78e-44^.^.^NXM59440.1 LAMP5 protein [Illadopsis cleaveri]	.	.	.	.	.	.	.	.	GO:0030659^cellular_component^cytoplasmic vesicle membrane`GO:0032590^cellular_component^dendrite membrane`GO:0031901^cellular_component^early endosome membrane`GO:0033116^cellular_component^endoplasmic reticulum-Golgi intermediate compartment membrane`GO:0010008^cellular_component^endosome membrane`GO:0032584^cellular_component^growth cone membrane`GO:0031902^cellular_component^late endosome mem…	.	.	.	.	.	.	.	.	.	.	.	.	.	.	KEGG:hsa:24141	.	.	.	.	.	.	.	.	LAMP5
NonamEVm015919	NonamEVm015919t1	NonamEVm015919t1.p1	1239-1631[+]	gi|2032659798|ref|XR_005952658.1|^gi|2032659798|ref|XR_005952658.1|^Q:2810-4103,H:1433-2740^89.16%ID^E:0^PREDICTED: Onychostruthus taczanowskii fasciculation and elongation protein zeta 2 (FEZ2), transcript variant X3, misc_RNA	.	.	RMC17332.1^RMC17332.1^Q:1726-1286,H:12-151^60.7%ID^E:5.56e-43^.^.^RMC17332.1 hypothetical protein DUI87_05913 [Hirundo rustica rustica]	XP_032542461.1^XP_032542461.1^Q:12-108,H:1-98^51.9%ID^E:7.18e-15^.^.^XP_032542461.1 oocyte zinc finger protein XlCOF7.1-like isoform X3 [Chiroxiphia lanceolata]	.	.	.	.	.	.	.	.	.	.	.	.	.	.	.	.	.	.	.	.	.	.	.	.	.	.	.	.	.	.	.	NA
NonamEVm020477	NonamEVm020477t1	NonamEVm020477t1.p1	10-333[+]	gi|1698050883|emb|LR606193.1|^gi|1698050883|emb|LR606193.1|^Q:2-466,H:23745055-23744593^82.49%ID^E:9.4e-106^Aquila chrysaetos chrysaetos genome assembly, chromosome: 13	.	.	.	.	.	.	.	.	.	.	.	.	.	.	.	.	.	.	.	.	.	.	.	.	.	.	.	.	.	.	.	.	.	.	.	NA
NonamEVm013386	NonamEVm013386t1	NonamEVm013386t1.p1	10-474[+]	gi|1912335306|ref|XR_004982539.1|^gi|1912335306|ref|XR_004982539.1|^Q:614-1274,H:2507-1833^88.22%ID^E:0^PREDICTED: Molothrus ater uncharacterized LOC118701520 (LOC118701520), ncRNA	.	.	XP_041576185.1^XP_041576185.1^Q:10-462,H:1-149^37.4%ID^E:3.44e-09^.^.^XP_041576185.1 uncharacterized protein LOC100231949 isoform X2 [Taeniopygia guttata]	XP_041576185.1^XP_041576185.1^Q:1-151,H:1-149^37.4%ID^E:1.08e-10^.^.^XP_041576185.1 uncharacterized protein LOC100231949 isoform X2 [Taeniopygia guttata]	.	.	.	.	.	.	.	.	.	.	.	.	.	.	.	.	.	.	.	.	.	.	.	.	.	.	.	.	.	.	.	LOC116806878
NonamEVm005669	NonamEVm005669t1	NonamEVm005669t1.p1	73-1404[+]	gi|2043860798|ref|XM_030268305.3|^gi|2043860798|ref|XM_030268305.3|^Q:1-8909,H:522-9436^99.76%ID^E:0^PREDICTED: Taeniopygia guttata piggyBac transposable element derived 5 (PGBD5), mRNA	PGBD5_HUMAN^PGBD5_HUMAN^Q:106-1401,H:93-524^88%ID^E:4.49e-261^RecName: Full=PiggyBac transposable element-derived protein 5;^Eukaryota; Metazoa; Chordata; Craniata; Vertebrata; Euteleostomi; Mammalia; Eutheria; Euarchontoglires; Primates; Haplorrhini; Catarrhini; Hominidae; Homo	PGBD5_HUMAN^PGBD5_HUMAN^Q:3-443,H:83-524^87.1%ID^E:1.52e-290^RecName: Full=PiggyBac transposable element-derived protein 5;^Eukaryota; Metazoa; Chordata; Craniata; Vertebrata; Euteleostomi; Mammalia; Eutheria; Euarchontoglires; Primates; Haplorrhini; Catarrhini; Hominidae; Homo	XP_051471147.1^XP_051471147.1^Q:1-1401,H:92-559^96.4%ID^E:3.54e-304^.^.^XP_051471147.1 piggyBac transposable element-derived protein 5 [Apus apus]	XP_030124165.3^XP_030124165.3^Q:8-443,H:201-636^100%ID^E:0^.^.^XP_030124165.3 piggyBac transposable element-derived protein 5 [Taeniopygia guttata]	piggyBac transposable element-derived protein 5	PGBD5	PF13843.11^DDE_Tnp_1_7^NULL^40-406^E:7.8e-84	DDE_Tnp_1_7	.	.	.	GO:0005654^cellular_component^nucleoplasm`GO:0005634^cellular_component^nucleus`GO:0004519^molecular_function^endonuclease activity`GO:0004803^molecular_function^transposase activity`GO:0098038^biological_process^non-replicative DNA transposition	GO:0005654^cellular_component^nucleoplasm`GO:0005634^cellular_component^nucleus`GO:0004519^molecular_function^endonuclease activity`GO:0004803^molecular_function^transposase activity`GO:0098038^biological_process^non-replicative DNA transposition	.	.	28KT9@1|root,2QT9F@2759|Eukaryota,39CC5@33154|Opisthokonta,3BBMC@33208|Metazoa,3D08F@33213|Bilateria,47ZYI@7711|Chordata,496IU@7742|Vertebrata,4GJTG@8782|Aves	S	.	.	.	.	.	.	.	.	.	KEGG:hsa:79605	181119.XP_005518609.1	0.0	880.0	33208|Metazoa	.	.	.	.	PGBD5
NonamEVm022683	NonamEVm022683t1	NonamEVm022683t1.p1	3472-3774[+]	gi|2390895020|emb|OX381643.1|^gi|2390895020|emb|OX381643.1|^Q:3905-5597,H:7388845-7390576^79.18%ID^E:0^Haliaeetus albicilla genome assembly, chromosome: 7	.	.	.	.	.	.	.	.	.	.	.	.	.	.	.	.	.	.	.	.	.	.	.	.	.	.	.	.	.	.	.	.	.	.	.	RPS6KA2
NonamEVm000098	NonamEVm000098t1	NonamEVm000098t1.p1	123-6488[+]	gi|2043817106|ref|XM_012570002.4|^gi|2043817106|ref|XM_012570002.4|^Q:1-6468,H:188-6658^99.94%ID^E:0^PREDICTED: Taeniopygia guttata C2 domain containing 3 centriole elongation regulator (C2CD3), transcript variant X3, mRNA	C2CD3_MOUSE^C2CD3_MOUSE^Q:3-5927,H:68-2087^48.7%ID^E:0^RecName: Full=C2 domain-containing protein 3;^Eukaryota; Metazoa; Chordata; Craniata; Vertebrata; Euteleostomi; Mammalia; Eutheria; Euarchontoglires; Glires; Rodentia; Myomorpha; Muroidea; Muridae; Murinae; Mus; Mus	C2CD3_MOUSE^C2CD3_MOUSE^Q:1-1935,H:110-2087^48.8%ID^E:0^RecName: Full=C2 domain-containing protein 3;^Eukaryota; Metazoa; Chordata; Craniata; Vertebrata; Euteleostomi; Mammalia; Eutheria; Euarchontoglires; Glires; Rodentia; Myomorpha; Muroidea; Muridae; Murinae; Mus; Mus	XP_030120425.1^XP_030120425.1^Q:3-6467,H:59-2218^99.8%ID^E:0^.^.^XP_030120425.1 C2 domain-containing protein 3 isoform X1 [Taeniopygia guttata]	XP_030120425.1^XP_030120425.1^Q:1-2115,H:99-2218^99.8%ID^E:0^.^.^XP_030120425.1 C2 domain-containing protein 3 isoform X1 [Taeniopygia guttata]	C2 domain-containing protein 3	C2CD3	PF00168.35^C2^NULL^509-538^E:420`PF00168.35^C2^NULL^678-757^E:0.015`PF00168.35^C2^NULL^858-887^E:680`PF00168.35^C2^NULL^1049-1191^E:1.7e-05`PF00168.35^C2^NULL^1342-1385^E:74`PF00168.35^C2^NULL^1510-1591^E:0.00014	C2	.	.	.	GO:0034451^cellular_component^centriolar satellite`GO:0005814^cellular_component^centriole`GO:0036064^cellular_component^ciliary basal body`GO:0005737^cellular_component^cytoplasm`GO:0007420^biological_process^brain development`GO:0061511^biological_process^centriole elongation`GO:0060271^biological_process^cilium assembly`GO:0042733^biological_process^embryonic digit morphogenesis`GO:0030326^bio…	GO:0034451^cellular_component^centriolar satellite`GO:0005814^cellular_component^centriole`GO:0036064^cellular_component^ciliary basal body`GO:0005737^cellular_component^cytoplasm`GO:0007420^biological_process^brain development`GO:0061511^biological_process^centriole elongation`GO:0060271^biological_process^cilium assembly`GO:0042733^biological_process^embryonic digit morphogenesis`GO:0030326^bio…	.	GO:0000226,GO:0000578,GO:0001701,GO:0001840,GO:0001947,GO:0002009,GO:0003007,GO:0003143,GO:0005575,GO:0005622,GO:0005623,GO:0005737,GO:0005813,GO:0005814,GO:0005815,GO:0005829,GO:0005856,GO:0005929,GO:0006508,GO:0006807,GO:0006996,GO:0007010,GO:0007017,GO:0007049,GO:0007098,GO:0007099,GO:0007275,GO:0007368,GO:0007389,GO:0007399,GO:0007417,GO:0007420,GO:0007507,GO:0008104,GO:0008150,GO:0008152,GO:…	2CMSF@1|root,2QRQ8@2759|Eukaryota,38FR3@33154|Opisthokonta,3BH0U@33208|Metazoa,3CXZS@33213|Bilateria,484WW@7711|Chordata,4966P@7742|Vertebrata,4GTFS@8782|Aves	S	ko:K16751	.	.	.	.	ko00000,ko03036	.	.	.	KEGG:mmu:277939	181119.XP_005524224.1	0.0	3454.0	33208|Metazoa	.	.	.	.	C2CD3
NonamEVm001152	NonamEVm001152t1	NonamEVm001152t1.p1	578-3802[+]	gi|2043853810|ref|XM_030291812.3|^gi|2043853810|ref|XM_030291812.3|^Q:2-9048,H:81-9137^99.04%ID^E:0^PREDICTED: Taeniopygia guttata SLIT-ROBO Rho GTPase activating protein 2 (SRGAP2), transcript variant X1, mRNA	SRGP2_HUMAN^SRGP2_HUMAN^Q:578-3799,H:1-1071^93.1%ID^E:0^RecName: Full=SLIT-ROBO Rho GTPase-activating protein 2 {ECO:0000303|PubMed:11672528};^Eukaryota; Metazoa; Chordata; Craniata; Vertebrata; Euteleostomi; Mammalia; Eutheria; Euarchontoglires; Primates; Haplorrhini; Catarrhini; Hominidae; Homo	SRGP2_HUMAN^SRGP2_HUMAN^Q:1-1074,H:1-1071^93.1%ID^E:0^RecName: Full=SLIT-ROBO Rho GTPase-activating protein 2 {ECO:0000303|PubMed:11672528};^Eukaryota; Metazoa; Chordata; Craniata; Vertebrata; Euteleostomi; Mammalia; Eutheria; Euarchontoglires; Primates; Haplorrhini; Catarrhini; Hominidae; Homo	XP_030147672.3^XP_030147672.3^Q:578-3799,H:1-1074^99.9%ID^E:0^.^.^XP_030147672.3 SLIT-ROBO Rho GTPase-activating protein 2 isoform X1 [Taeniopygia guttata]	XP_030147672.3^XP_030147672.3^Q:1-1074,H:1-1074^99.9%ID^E:0^.^.^XP_030147672.3 SLIT-ROBO Rho GTPase-activating protein 2 isoform X1 [Taeniopygia guttata]	SLIT-ROBO Rho GTPase-activating protein 2 isoform X1	SRGAP2	PF00611.28^FCH^NULL^31-114^E:6.3e-17`PF00620.32^RhoGAP^NULL^507-654^E:1.1e-47`PF00018.33^SH3_1^NULL^736-781^E:2e-10`PF07653.22^SH3_2^NULL^736-786^E:1.2e-08`PF14604.11^SH3_9^NULL^737-784^E:2.6e-08	FCH,RhoGAP,SH3_1	.	.	.	GO:0005737^cellular_component^cytoplasm`GO:0005829^cellular_component^cytosol`GO:0044327^cellular_component^dendritic spine head`GO:0030027^cellular_component^lamellipodium`GO:0005634^cellular_component^nucleus`GO:0045335^cellular_component^phagocytic vesicle`GO:0005886^cellular_component^plasma membrane`GO:0014069^cellular_component^postsynaptic density`GO:0045211^cellular_component^postsynaptic…	GO:0005737^cellular_component^cytoplasm`GO:0005829^cellular_component^cytosol`GO:0044327^cellular_component^dendritic spine head`GO:0030027^cellular_component^lamellipodium`GO:0005634^cellular_component^nucleus`GO:0045335^cellular_component^phagocytic vesicle`GO:0005886^cellular_component^plasma membrane`GO:0014069^cellular_component^postsynaptic density`GO:0045211^cellular_component^postsynaptic…	GO:0007165^biological_process^signal transduction`GO:0005515^molecular_function^protein binding	GO:0000226,GO:0000902,GO:0000904,GO:0001667,GO:0003363,GO:0003674,GO:0005096,GO:0005488,GO:0005515,GO:0005575,GO:0005622,GO:0005623,GO:0005634,GO:0005654,GO:0005737,GO:0005829,GO:0005886,GO:0006928,GO:0006996,GO:0007010,GO:0007017,GO:0007155,GO:0007275,GO:0007399,GO:0007417,GO:0007420,GO:0008047,GO:0008150,GO:0008347,GO:0009653,GO:0009966,GO:0009987,GO:0010646,GO:0010720,GO:0010721,GO:0010975,GO:…	KOG3565@1|root,KOG3565@2759|Eukaryota,38E5U@33154|Opisthokonta,3BCX7@33208|Metazoa,3CWEW@33213|Bilateria,481PY@7711|Chordata,48WSH@7742|Vertebrata,4GU4F@8782|Aves	T	ko:K07526	ko04360,map04360	.	.	.	ko00000,ko00001,ko04131	.	.	.	KEGG:hsa:23380	181119.XP_005529383.1	0.0	2029.0	33208|Metazoa	.	.	.	.	SRGAP2
NonamEVm022329	NonamEVm022329t1	NonamEVm022329t1.p1	10-315[+]	gi|2621701186|emb|OY759708.1|^gi|2621701186|emb|OY759708.1|^Q:1-8088,H:176394-184598^89.31%ID^E:0^Cinclus cinclus genome assembly, chromosome: 31	.	.	XP_050840716.1^XP_050840716.1^Q:1408-1566,H:222-274^96.2%ID^E:4.58e-24^.^.^XP_050840716.1 tropomyosin alpha-3 chain isoform X15 [Serinus canaria]	.	.	.	.	.	.	.	.	.	.	.	.	.	.	.	.	.	.	.	.	.	.	.	.	.	.	.	.	.	.	.	.	TPM3
NonamEVm014909	NonamEVm014909t1	NonamEVm014909t1.p1	10-426[+]	gi|2043860798|ref|XM_030268305.3|^gi|2043860798|ref|XM_030268305.3|^Q:1-3798,H:5648-9430^98.08%ID^E:0^PREDICTED: Taeniopygia guttata piggyBac transposable element derived 5 (PGBD5), mRNA	.	.	.	.	.	.	.	.	.	TMRs:PredHel=1^Topology=i115-137o	.	.	.	.	.	.	.	.	.	.	.	.	.	.	.	.	.	.	.	.	.	.	.	.	.	PGBD5
NonamEVm000027	NonamEVm000027t1	NonamEVm000027t1.p1	33-7712[+]	gi|2043841536|ref|XM_030266521.3|^gi|2043841536|ref|XM_030266521.3|^Q:1-8567,H:857-9441^99.74%ID^E:0^PREDICTED: Taeniopygia guttata ubiquitin protein ligase E3 component n-recognin 5 (UBR5), transcript variant X3, mRNA	UBR5_HUMAN^UBR5_HUMAN^Q:3-7709,H:239-2799^97.2%ID^E:0^RecName: Full=E3 ubiquitin-protein ligase UBR5;^Eukaryota; Metazoa; Chordata; Craniata; Vertebrata; Euteleostomi; Mammalia; Eutheria; Euarchontoglires; Primates; Haplorrhini; Catarrhini; Hominidae; Homo	UBR5_HUMAN^UBR5_HUMAN^Q:1-2559,H:249-2799^97.2%ID^E:0^RecName: Full=E3 ubiquitin-protein ligase UBR5;^Eukaryota; Metazoa; Chordata; Craniata; Vertebrata; Euteleostomi; Mammalia; Eutheria; Euarchontoglires; Primates; Haplorrhini; Catarrhini; Hominidae; Homo	XP_021385118.1^XP_021385118.1^Q:3-7709,H:239-2807^100%ID^E:0^.^.^XP_021385118.1 E3 ubiquitin-protein ligase UBR5 isoform X3 [Lonchura striata domestica]	XP_039562288.1^XP_039562288.1^Q:1-2559,H:1-2559^100%ID^E:0^.^.^XP_039562288.1 E3 ubiquitin-protein ligase UBR5 [Passer montanus]	negative regulation of histone ubiquitination	UBR5	PF00658.23^PABP^NULL^2153-2210^E:4e-22`PF00632.30^HECT^NULL^2261-2558^E:9.4e-71	E3_UbLigase_EDD,HECT,PABP	.	.	.	GO:0005737^cellular_component^cytoplasm`GO:0005829^cellular_component^cytosol`GO:0016020^cellular_component^membrane`GO:0005654^cellular_component^nucleoplasm`GO:0005634^cellular_component^nucleus`GO:0048471^cellular_component^perinuclear region of cytoplasm`GO:0032991^cellular_component^protein-containing complex`GO:0003723^molecular_function^RNA binding`GO:0043130^molecular_function^ubiquitin b…	GO:0005737^cellular_component^cytoplasm`GO:0005829^cellular_component^cytosol`GO:0016020^cellular_component^membrane`GO:0005654^cellular_component^nucleoplasm`GO:0005634^cellular_component^nucleus`GO:0048471^cellular_component^perinuclear region of cytoplasm`GO:0032991^cellular_component^protein-containing complex`GO:0003723^molecular_function^RNA binding`GO:0043130^molecular_function^ubiquitin b…	GO:0003723^molecular_function^RNA binding`GO:0004842^molecular_function^ubiquitin-protein transferase activity	GO:0000003,GO:0000209,GO:0000280,GO:0000910,GO:0001654,GO:0001817,GO:0001818,GO:0002009,GO:0002165,GO:0002791,GO:0002792,GO:0003006,GO:0003674,GO:0003824,GO:0004842,GO:0005488,GO:0005515,GO:0005575,GO:0005622,GO:0005623,GO:0005634,GO:0005654,GO:0005737,GO:0005829,GO:0006282,GO:0006464,GO:0006508,GO:0006511,GO:0006807,GO:0006950,GO:0006974,GO:0006996,GO:0006997,GO:0007049,GO:0007112,GO:0007140,GO:…	COG5021@1|root,KOG0943@2759|Eukaryota,38C0M@33154|Opisthokonta,3BEYS@33208|Metazoa,3CW7E@33213|Bilateria,47ZGK@7711|Chordata,48Z9X@7742|Vertebrata	O	ko:K10593	ko04120,map04120	.	.	.	ko00000,ko00001,ko01000,ko04121	.	.	.	KEGG:hsa:51366	8496.XP_006277393.1	0.0	4752.0	33208|Metazoa	2.3.2.26	.	.	.	UBR5
NonamEVm000468	NonamEVm000468t1	NonamEVm000468t1.p1	196-4611[+]	gi|2043876631|ref|XM_030274930.3|^gi|2043876631|ref|XM_030274930.3|^Q:1-8776,H:2022-10827^98.98%ID^E:0^PREDICTED: Taeniopygia guttata autophagy related 2B (ATG2B), transcript variant X1, mRNA	ATG2B_HUMAN^ATG2B_HUMAN^Q:4-4608,H:543-2078^82.8%ID^E:0^RecName: Full=Autophagy-related protein 2 homolog B {ECO:0000303|PubMed:22219374};^Eukaryota; Metazoa; Chordata; Craniata; Vertebrata; Euteleostomi; Mammalia; Eutheria; Euarchontoglires; Primates; Haplorrhini; Catarrhini; Hominidae; Homo	ATG2B_HUMAN^ATG2B_HUMAN^Q:1-1471,H:607-2078^82.9%ID^E:0^RecName: Full=Autophagy-related protein 2 homolog B {ECO:0000303|PubMed:22219374};^Eukaryota; Metazoa; Chordata; Craniata; Vertebrata; Euteleostomi; Mammalia; Eutheria; Euarchontoglires; Primates; Haplorrhini; Catarrhini; Hominidae; Homo	XP_030130790.3^XP_030130790.3^Q:1-4608,H:543-2078^99.8%ID^E:0^.^.^XP_030130790.3 autophagy-related protein 2 homolog B isoform X1 [Taeniopygia guttata]	XP_030130790.3^XP_030130790.3^Q:1-1471,H:608-2078^99.9%ID^E:0^.^.^XP_030130790.3 autophagy-related protein 2 homolog B isoform X1 [Taeniopygia guttata]	Autophagy-related protein 2 homolog B	ATG2B	PF13329.11^ATG2_CAD^NULL^629-958^E:7.5e-11`PF09333.16^ATG2-VPS13_C^NULL^1374-1467^E:5.4e-29	ATG2_CAD,ATG_C,Chorein_N,VPS13_C	.	.	.	GO:0005789^cellular_component^endoplasmic reticulum membrane`GO:0005811^cellular_component^lipid droplet`GO:0061908^cellular_component^phagophore`GO:0000407^cellular_component^phagophore assembly site`GO:0034045^cellular_component^phagophore assembly site membrane`GO:0120013^molecular_function^lipid transfer activity`GO:0032266^molecular_function^phosphatidylinositol-3-phosphate binding`GO:004349…	GO:0005789^cellular_component^endoplasmic reticulum membrane`GO:0005811^cellular_component^lipid droplet`GO:0061908^cellular_component^phagophore`GO:0000407^cellular_component^phagophore assembly site`GO:0034045^cellular_component^phagophore assembly site membrane`GO:0120013^molecular_function^lipid transfer activity`GO:0032266^molecular_function^phosphatidylinositol-3-phosphate binding`GO:004349…	.	GO:0000045,GO:0000272,GO:0000407,GO:0000422,GO:0002165,GO:0003674,GO:0005488,GO:0005515,GO:0005575,GO:0005622,GO:0005623,GO:0005634,GO:0005654,GO:0005737,GO:0005975,GO:0005976,GO:0005977,GO:0005980,GO:0006073,GO:0006091,GO:0006112,GO:0006914,GO:0006950,GO:0006996,GO:0007005,GO:0007033,GO:0007154,GO:0007275,GO:0007552,GO:0008150,GO:0008152,GO:0008219,GO:0009056,GO:0009057,GO:0009251,GO:0009267,GO:…	KOG2993@1|root,KOG2993@2759|Eukaryota,38BHV@33154|Opisthokonta,3BCCB@33208|Metazoa,3CSFT@33213|Bilateria,48525@7711|Chordata,498KF@7742|Vertebrata,4GPYI@8782|Aves	U	ko:K17906	ko04136,ko04138,ko04140,map04136,map04138,map04140	.	.	.	ko00000,ko00001,ko02000,ko03029,ko04131	9.A.15.1	.	.	KEGG:hsa:55102	181119.XP_005520209.1	0.0	2829.0	33208|Metazoa	.	.	.	.	ATG2B
NonamEVm017070	NonamEVm017070t1	NonamEVm017070t1.p1	10-381[+]	gi|2043876633|ref|XM_030274931.3|^gi|2043876633|ref|XM_030274931.3|^Q:1-2580,H:8216-10825^97.55%ID^E:0^PREDICTED: Taeniopygia guttata autophagy related 2B (ATG2B), transcript variant X2, mRNA	.	.	.	.	.	.	.	.	.	.	.	.	.	.	.	.	.	.	.	.	.	.	.	.	.	.	.	.	.	.	.	.	.	.	.	ATG2B
NonamEVm001692	NonamEVm001692t4	NonamEVm001692t4.p1	444-3197[+]	gi|2043836471|ref|XM_004176518.5|^gi|2043836471|ref|XM_004176518.5|^Q:1-3061,H:445-3505^99.28%ID^E:0^PREDICTED: Taeniopygia guttata glutamate metabotropic receptor 3 (GRM3), transcript variant X2, mRNA	GRM3_MACFA^GRM3_MACFA^Q:474-3062,H:1-863^90.8%ID^E:0^RecName: Full=Metabotropic glutamate receptor 3;^Eukaryota; Metazoa; Chordata; Craniata; Vertebrata; Euteleostomi; Mammalia; Eutheria; Euarchontoglires; Primates; Haplorrhini; Catarrhini; Cercopithecidae; Cercopithecinae; Macaca	GRM3_MACFA^GRM3_MACFA^Q:11-873,H:1-863^90.8%ID^E:0^RecName: Full=Metabotropic glutamate receptor 3;^Eukaryota; Metazoa; Chordata; Craniata; Vertebrata; Euteleostomi; Mammalia; Eutheria; Euarchontoglires; Primates; Haplorrhini; Catarrhini; Cercopithecidae; Cercopithecinae; Macaca	XP_004176566.2^XP_004176566.2^Q:444-3062,H:1-873^100%ID^E:0^.^.^XP_004176566.2 metabotropic glutamate receptor 3 [Taeniopygia guttata]	XP_004176566.2^XP_004176566.2^Q:1-873,H:1-873^100%ID^E:0^.^.^XP_004176566.2 metabotropic glutamate receptor 3 [Taeniopygia guttata]	Metabotropic glutamate receptor 3	GRM3	PF01094.33^ANF_receptor^NULL^78-482^E:1.8e-95`PF07562.19^NCD3G^NULL^514-565^E:4.1e-14`PF00003.27^7tm_3^NULL^581-832^E:1e-78	7tm_3,ANF_receptor,NCD3G	.	TMRs:PredHel=6^Topology=o587-609i622-644o697-719i747-766o781-803i816-838o	.	GO:0005886^cellular_component^plasma membrane`GO:0001641^molecular_function^group II metabotropic glutamate receptor activity`GO:0051966^biological_process^regulation of synaptic transmission, glutamatergic	GO:0005886^cellular_component^plasma membrane`GO:0001641^molecular_function^group II metabotropic glutamate receptor activity`GO:0051966^biological_process^regulation of synaptic transmission, glutamatergic	GO:0004930^molecular_function^G protein-coupled receptor activity`GO:0007186^biological_process^G protein-coupled receptor signaling pathway`GO:0016020^cellular_component^membrane	GO:0000003,GO:0001640,GO:0001641,GO:0003008,GO:0003674,GO:0004888,GO:0004930,GO:0005246,GO:0005488,GO:0005496,GO:0005575,GO:0005623,GO:0005886,GO:0005887,GO:0007154,GO:0007165,GO:0007166,GO:0007186,GO:0007187,GO:0007188,GO:0007193,GO:0007194,GO:0007196,GO:0007215,GO:0007216,GO:0007267,GO:0007268,GO:0007528,GO:0007600,GO:0007610,GO:0007611,GO:0007612,GO:0007613,GO:0007614,GO:0007616,GO:0007617,GO:…	KOG1056@1|root,KOG1056@2759|Eukaryota,38C5P@33154|Opisthokonta,3B9DN@33208|Metazoa,3CU4N@33213|Bilateria,47YW3@7711|Chordata,48WV7@7742|Vertebrata,4GK2W@8782|Aves	T	ko:K04603,ko:K04604,ko:K04605,ko:K04607,ko:K04608	ko04020,ko04068,ko04072,ko04080,ko04540,ko04720,ko04723,ko04724,ko04730,ko04742,ko04915,ko05016,ko05030,map04020,map04068,map04072,map04080,map04540,map04720,map04723,map04724,map04730,map04742,map04915,map05016,map05030	.	.	.	ko00000,ko00001,ko01009,ko04030	9.A.14.7.1	.	.	.	181119.XP_005526090.1	0.0	1764.0	33208|Metazoa	.	.	.	.	GRM3
NonamEVm012955	NonamEVm012955t1	NonamEVm012955t1.p1	10-492[+]	gi|2582879729|emb|OY740729.1|^gi|2582879729|emb|OY740729.1|^Q:1-1891,H:7782037-7780118^90.56%ID^E:0^Fringilla coelebs genome assembly, chromosome: 5	.	.	.	.	.	.	.	.	.	.	.	.	.	.	.	.	.	.	.	.	.	.	.	.	.	.	.	.	.	.	.	.	.	.	.	GRM3
NonamEVm000129	NonamEVm000129t2	NonamEVm000129t2.p1	306-6350[+]	gi|2043849751|ref|XM_030290089.3|^gi|2043849751|ref|XM_030290089.3|^Q:1-8806,H:23-8809^99.69%ID^E:0^PREDICTED: Taeniopygia guttata lysine acetyltransferase 6A (KAT6A), transcript variant X1, mRNA	KAT6A_HUMAN^KAT6A_HUMAN^Q:306-6347,H:1-2004^79.3%ID^E:0^RecName: Full=Histone acetyltransferase KAT6A;^Eukaryota; Metazoa; Chordata; Craniata; Vertebrata; Euteleostomi; Mammalia; Eutheria; Euarchontoglires; Primates; Haplorrhini; Catarrhini; Hominidae; Homo	KAT6A_HUMAN^KAT6A_HUMAN^Q:1-2014,H:1-2004^79.3%ID^E:0^RecName: Full=Histone acetyltransferase KAT6A;^Eukaryota; Metazoa; Chordata; Craniata; Vertebrata; Euteleostomi; Mammalia; Eutheria; Euarchontoglires; Primates; Haplorrhini; Catarrhini; Hominidae; Homo	XP_030145949.1^XP_030145949.1^Q:306-6347,H:1-2007^99.7%ID^E:0^.^.^XP_030145949.1 histone acetyltransferase KAT6A [Taeniopygia guttata]	XP_030145949.1^XP_030145949.1^Q:1-2014,H:1-2007^99.7%ID^E:0^.^.^XP_030145949.1 histone acetyltransferase KAT6A [Taeniopygia guttata]	Acetyltransferase	KAT6A	PF21524.2^SAMD1_WH^NULL^11-73^E:1.2e-26`PF00628.34^PHD^NULL^210-263^E:6.7e-07`PF00628.34^PHD^NULL^266-311^E:1.7e-10`PF17772.6^zf-MYST^NULL^512-566^E:2.3e-24`PF01853.23^MOZ_SAS^NULL^571-747^E:7.7e-84	Linker_histone,MOZ_SAS,PHD	.	.	.	GO:0005829^cellular_component^cytosol`GO:0070776^cellular_component^MOZ/MORF histone acetyltransferase complex`GO:0016607^cellular_component^nuclear speck`GO:0005730^cellular_component^nucleolus`GO:0005654^cellular_component^nucleoplasm`GO:0000786^cellular_component^nucleosome`GO:0005634^cellular_component^nucleus`GO:0016605^cellular_component^PML body`GO:0016407^molecular_function^acetyltransfer…	GO:0005829^cellular_component^cytosol`GO:0070776^cellular_component^MOZ/MORF histone acetyltransferase complex`GO:0016607^cellular_component^nuclear speck`GO:0005730^cellular_component^nucleolus`GO:0005654^cellular_component^nucleoplasm`GO:0000786^cellular_component^nucleosome`GO:0005634^cellular_component^nucleus`GO:0016605^cellular_component^PML body`GO:0016407^molecular_function^acetyltransfer…	GO:0003677^molecular_function^DNA binding`GO:0004402^molecular_function^histone acetyltransferase activity`GO:0006355^biological_process^regulation of DNA-templated transcription	GO:0000123,GO:0000902,GO:0000904,GO:0001568,GO:0001944,GO:0002376,GO:0002520,GO:0003007,GO:0003674,GO:0003676,GO:0003677,GO:0003682,GO:0003712,GO:0003713,GO:0003824,GO:0004402,GO:0005488,GO:0005515,GO:0005575,GO:0005622,GO:0005623,GO:0005634,GO:0005654,GO:0005730,GO:0005737,GO:0005829,GO:0006323,GO:0006325,GO:0006355,GO:0006464,GO:0006473,GO:0006475,GO:0006807,GO:0006928,GO:0006935,GO:0006950,GO:…	COG5027@1|root,KOG2747@2759|Eukaryota,38BNE@33154|Opisthokonta,3B9Y1@33208|Metazoa,3CS24@33213|Bilateria,486EA@7711|Chordata,48XCV@7742|Vertebrata,4GRUE@8782|Aves	B	ko:K11305,ko:K11306	ko04550,map04550	.	.	.	ko00000,ko00001,ko01000,ko03036	.	.	.	KEGG:hsa:7994	181119.XP_005530845.1	0.0	3362.0	33208|Metazoa	2.3.1.48	.	.	.	KAT6A
NonamEVm012720	NonamEVm012720t2	NonamEVm012720t2.p1	10-501[+]	gi|2043849752|ref|XM_041720525.1|^gi|2043849752|ref|XM_041720525.1|^Q:1-967,H:7746-8712^99.79%ID^E:0^PREDICTED: Taeniopygia guttata lysine acetyltransferase 6A (KAT6A), transcript variant X2, mRNA	.	.	.	.	.	.	.	.	.	TMRs:PredHel=3^Topology=o20-42i88-110o134-149i	.	.	.	.	.	.	.	.	.	.	.	.	.	.	.	.	.	.	.	.	.	.	.	.	.	KAT6A
NonamEVm012120	NonamEVm012120t1	NonamEVm012120t1.p1	1688-2212[+]	gi|2582879772|emb|OY740738.1|^gi|2582879772|emb|OY740738.1|^Q:89-2221,H:212668-210556^92.14%ID^E:0^Fringilla coelebs genome assembly, chromosome: 14	.	.	.	KAF2987938.1^KAF2987938.1^Q:128-160,H:1-33^84.8%ID^E:1.03e-06^.^.^KAF2987938.1 hypothetical protein EK904_005143, partial [Melospiza melodia maxima]	.	.	.	.	.	.	.	.	.	.	.	.	.	.	.	.	.	.	.	.	.	.	.	.	.	.	.	.	.	.	.	ZNF821
NonamEVm002273	NonamEVm002273t1	NonamEVm002273t1.p1	2-2389[+]	gi|2043848063|ref|XM_030288785.3|^gi|2043848063|ref|XM_030288785.3|^Q:1-9791,H:207-9976^98.26%ID^E:0^PREDICTED: Taeniopygia guttata potassium voltage-gated channel subfamily Q member 2 (KCNQ2), transcript variant X6, mRNA	KCNQ2_HUMAN^KCNQ2_HUMAN^Q:2-2386,H:52-872^87.6%ID^E:0^RecName: Full=Potassium voltage-gated channel subfamily KQT member 2 {ECO:0000305};^Eukaryota; Metazoa; Chordata; Craniata; Vertebrata; Euteleostomi; Mammalia; Eutheria; Euarchontoglires; Primates; Haplorrhini; Catarrhini; Hominidae; Homo	KCNQ2_HUMAN^KCNQ2_HUMAN^Q:1-795,H:52-872^87.6%ID^E:0^RecName: Full=Potassium voltage-gated channel subfamily KQT member 2 {ECO:0000305};^Eukaryota; Metazoa; Chordata; Craniata; Vertebrata; Euteleostomi; Mammalia; Eutheria; Euarchontoglires; Primates; Haplorrhini; Catarrhini; Hominidae; Homo	XP_038014827.1^XP_038014827.1^Q:2-2386,H:52-846^100%ID^E:0^.^.^XP_038014827.1 potassium voltage-gated channel subfamily KQT member 2 isoform X14 [Motacilla alba alba]	XP_038014827.1^XP_038014827.1^Q:1-795,H:52-846^100%ID^E:0^.^.^XP_038014827.1 potassium voltage-gated channel subfamily KQT member 2 isoform X14 [Motacilla alba alba]	Potassium voltage-gated channel subfamily KQT member 2	KCNQ2	PF00520.36^Ion_trans^NULL^44-271^E:1.6e-38`PF07885.21^Ion_trans_2^NULL^190-262^E:2.3e-15`PF03520.19^KCNQ_channel^NULL^397-581^E:1.6e-92`PF16642.10^KCNQ2_u3^NULL^597-682^E:3.6e-38`PF11956.13^KCNQC3-Ank-G_bd^NULL^695-791^E:4e-47	Ion_trans,KCNQ2_u3,KCNQC3-Ank-G_bd,KCNQ_channel	.	TMRs:PredHel=5^Topology=i42-64o74-96i117-136o181-203i239-261o	.	GO:0043194^cellular_component^axon initial segment`GO:0033268^cellular_component^node of Ranvier`GO:0005886^cellular_component^plasma membrane`GO:0045202^cellular_component^synapse`GO:0008076^cellular_component^voltage-gated potassium channel complex`GO:0030506^molecular_function^ankyrin binding`GO:0005516^molecular_function^calmodulin binding`GO:0005249^molecular_function^voltage-gated potassium…	GO:0043194^cellular_component^axon initial segment`GO:0033268^cellular_component^node of Ranvier`GO:0005886^cellular_component^plasma membrane`GO:0045202^cellular_component^synapse`GO:0008076^cellular_component^voltage-gated potassium channel complex`GO:0030506^molecular_function^ankyrin binding`GO:0005516^molecular_function^calmodulin binding`GO:0005249^molecular_function^voltage-gated potassium…	GO:0005216^molecular_function^monoatomic ion channel activity`GO:0006811^biological_process^monoatomic ion transport`GO:0055085^biological_process^transmembrane transport`GO:0016020^cellular_component^membrane`GO:0005267^molecular_function^potassium channel activity	GO:0001700,GO:0002027,GO:0003008,GO:0003012,GO:0003013,GO:0003015,GO:0003674,GO:0005215,GO:0005216,GO:0005244,GO:0005249,GO:0005261,GO:0005267,GO:0005488,GO:0005515,GO:0005516,GO:0005575,GO:0005623,GO:0005886,GO:0005887,GO:0006810,GO:0006811,GO:0006812,GO:0006813,GO:0006936,GO:0006941,GO:0007154,GO:0007165,GO:0007186,GO:0007213,GO:0007267,GO:0007268,GO:0007275,GO:0007399,GO:0008015,GO:0008016,GO:…	COG2126@1|root,KOG1419@2759|Eukaryota,38BBJ@33154|Opisthokonta,3BA2P@33208|Metazoa,3CR7B@33213|Bilateria,4812D@7711|Chordata,492Q6@7742|Vertebrata,4GJZR@8782|Aves	P	ko:K04927,ko:K04929,ko:K04930	ko04725,map04725	.	.	.	ko00000,ko00001,ko04040	1.A.1.15.2,1.A.1.15.4,1.A.1.15.5	.	.	KEGG:hsa:3785	181119.XP_005524848.1	0.0	1521.0	33208|Metazoa	.	.	.	.	KCNQ2
NonamEVm014741	NonamEVm014741t1	NonamEVm014741t1.p1	10-429[+]	gi|2043848075|ref|XM_041720238.1|^gi|2043848075|ref|XM_041720238.1|^Q:1-799,H:9283-10085^98.01%ID^E:0^PREDICTED: Taeniopygia guttata potassium voltage-gated channel subfamily Q member 2 (KCNQ2), transcript variant X12, mRNA	.	.	.	.	.	.	.	.	.	.	.	.	.	.	.	.	.	.	.	.	.	.	.	.	.	.	.	.	.	.	.	.	.	.	.	KCNQ2
NonamEVm001999	NonamEVm001999t1	NonamEVm001999t1.p1	1174-3726[+]	gi|2043861576|ref|XM_041715327.1|^gi|2043861576|ref|XM_041715327.1|^Q:3776-9357,H:5584-11154^99.16%ID^E:0^PREDICTED: Taeniopygia guttata EMAP like 6 (EML6), transcript variant X3, mRNA	EMAL6_HUMAN^EMAL6_HUMAN^Q:1120-3723,H:367-1233^92.2%ID^E:0^RecName: Full=Echinoderm microtubule-associated protein-like 6;^Eukaryota; Metazoa; Chordata; Craniata; Vertebrata; Euteleostomi; Mammalia; Eutheria; Euarchontoglires; Primates; Haplorrhini; Catarrhini; Hominidae; Homo	EMAL6_HUMAN^EMAL6_HUMAN^Q:1-850,H:385-1233^90%ID^E:0^RecName: Full=Echinoderm microtubule-associated protein-like 6;^Eukaryota; Metazoa; Chordata; Craniata; Vertebrata; Euteleostomi; Mammalia; Eutheria; Euarchontoglires; Primates; Haplorrhini; Catarrhini; Hominidae; Homo	XP_041571263.1^XP_041571263.1^Q:1120-3723,H:367-1234^99.5%ID^E:0^.^.^XP_041571263.1 echinoderm microtubule-associated protein-like 6 isoform X4 [Taeniopygia guttata]	NXK76771.1^NXK76771.1^Q:5-850,H:385-1229^96.1%ID^E:0^.^.^NXK76771.1 EMAL6 protein [Amazona guildingii]	Echinoderm microtubule-associated protein-like 6	EML6	PF12894.12^ANAPC4_WD40^NULL^2-77^E:4.3e-06`PF00400.37^WD40^NULL^27-46^E:0.012`PF00400.37^WD40^NULL^173-207^E:2e-05`PF03451.19^HELP^NULL^285-332^E:6.8e-21`PF00400.37^WD40^NULL^340-374^E:0.00014`PF00400.37^WD40^NULL^379-419^E:0.0029`PF00400.37^WD40^NULL^513-546^E:0.0017`PF00400.37^WD40^NULL^611-642^E:0.0001	ANAPC4_WD40,HELP,WD40	.	.	.	GO:0005737^cellular_component^cytoplasm`GO:0005874^cellular_component^microtubule`GO:0008017^molecular_function^microtubule binding	GO:0005737^cellular_component^cytoplasm`GO:0005874^cellular_component^microtubule`GO:0008017^molecular_function^microtubule binding	GO:0005515^molecular_function^protein binding	GO:0003674,GO:0005488,GO:0005515,GO:0005575,GO:0005622,GO:0005623,GO:0005856,GO:0008017,GO:0008092,GO:0015630,GO:0015631,GO:0043226,GO:0043228,GO:0043229,GO:0043232,GO:0044424,GO:0044464	COG2319@1|root,KOG2106@2759|Eukaryota,38B67@33154|Opisthokonta,3B9DE@33208|Metazoa,3CTEV@33213|Bilateria,4807M@7711|Chordata,490PE@7742|Vertebrata,4GM92@8782|Aves	S	ko:K18597,ko:K18598	.	.	.	.	ko00000,ko04812	.	.	.	KEGG:hsa:400954	181119.XP_005525527.1	0.0	1666.0	33208|Metazoa	.	.	.	.	EML6, RTN4
NonamEVm002848	NonamEVm002848t1	NonamEVm002848t1.p1	10-2142[+]	gi|2043861580|ref|XM_041715329.1|^gi|2043861580|ref|XM_041715329.1|^Q:1-5470,H:5699-11136^98.78%ID^E:0^PREDICTED: Taeniopygia guttata EMAP like 6 (EML6), transcript variant X5, mRNA	EMAL6_HUMAN^EMAL6_HUMAN^Q:1-2139,H:1261-1958^92.6%ID^E:0^RecName: Full=Echinoderm microtubule-associated protein-like 6;^Eukaryota; Metazoa; Chordata; Craniata; Vertebrata; Euteleostomi; Mammalia; Eutheria; Euarchontoglires; Primates; Haplorrhini; Catarrhini; Hominidae; Homo	EMAL6_HUMAN^EMAL6_HUMAN^Q:1-710,H:1264-1958^92.5%ID^E:0^RecName: Full=Echinoderm microtubule-associated protein-like 6;^Eukaryota; Metazoa; Chordata; Craniata; Vertebrata; Euteleostomi; Mammalia; Eutheria; Euarchontoglires; Primates; Haplorrhini; Catarrhini; Hominidae; Homo	XP_041571259.1^XP_041571259.1^Q:1-2139,H:1262-1974^100%ID^E:0^.^.^XP_041571259.1 echinoderm microtubule-associated protein-like 6 isoform X1 [Taeniopygia guttata]	XP_041571259.1^XP_041571259.1^Q:1-710,H:1265-1974^100%ID^E:0^.^.^XP_041571259.1 echinoderm microtubule-associated protein-like 6 isoform X1 [Taeniopygia guttata]	Echinoderm microtubule-associated protein-like 6	EML6	PF03451.19^HELP^NULL^86-146^E:1.4e-15`PF00400.37^WD40^NULL^435-467^E:1.3e-06`PF12894.12^ANAPC4_WD40^NULL^487-565^E:2e-09`PF00400.37^WD40^NULL^523-550^E:0.026`PF00400.37^WD40^NULL^674-707^E:5.4e-07	ANAPC4_WD40,HELP,WD40	.	.	.	GO:0005737^cellular_component^cytoplasm`GO:0005874^cellular_component^microtubule`GO:0008017^molecular_function^microtubule binding	GO:0005737^cellular_component^cytoplasm`GO:0005874^cellular_component^microtubule`GO:0008017^molecular_function^microtubule binding	GO:0005515^molecular_function^protein binding	GO:0003674,GO:0005488,GO:0005515,GO:0005575,GO:0005622,GO:0005623,GO:0005856,GO:0008017,GO:0008092,GO:0015630,GO:0015631,GO:0043226,GO:0043228,GO:0043229,GO:0043232,GO:0044424,GO:0044464	COG2319@1|root,KOG2106@2759|Eukaryota,38B67@33154|Opisthokonta,3B9DE@33208|Metazoa,3CTEV@33213|Bilateria,4807M@7711|Chordata,490PE@7742|Vertebrata,4GM92@8782|Aves	S	ko:K18598	.	.	.	.	ko00000	.	.	.	KEGG:hsa:400954	52644.XP_010573174.1	0.0	1415.0	33208|Metazoa	.	.	.	.	EML6, RTN4
NonamEVm000008	NonamEVm000008t1	NonamEVm000008t1.p1	217-9273[+]	gi|2043867766|ref|XM_041715730.1|^gi|2043867766|ref|XM_041715730.1|^Q:137-9339,H:459-9661^99.91%ID^E:0^PREDICTED: Taeniopygia guttata FRY like transcription coactivator (FRYL), transcript variant X15, mRNA	FRYL_HUMAN^FRYL_HUMAN^Q:217-9270,H:1-3013^91.3%ID^E:0^RecName: Full=Protein furry homolog-like;^Eukaryota; Metazoa; Chordata; Craniata; Vertebrata; Euteleostomi; Mammalia; Eutheria; Euarchontoglires; Primates; Haplorrhini; Catarrhini; Hominidae; Homo	FRYL_HUMAN^FRYL_HUMAN^Q:1-3018,H:1-3013^91.3%ID^E:0^RecName: Full=Protein furry homolog-like;^Eukaryota; Metazoa; Chordata; Craniata; Vertebrata; Euteleostomi; Mammalia; Eutheria; Euarchontoglires; Primates; Haplorrhini; Catarrhini; Hominidae; Homo	XP_041571664.1^XP_041571664.1^Q:136-9270,H:59-3103^99.9%ID^E:0^.^.^XP_041571664.1 protein furry homolog-like isoform X13 [Taeniopygia guttata]	XP_041571664.1^XP_041571664.1^Q:1-3018,H:86-3103^100%ID^E:0^.^.^XP_041571664.1 protein furry homolog-like isoform X13 [Taeniopygia guttata]	Protein furry homolog-like	FRYL	PF14222.11^MOR2-PAG1_N^NULL^117-649^E:2.6e-166`PF14228.11^MOR2-PAG1_mid^NULL^1157-1323^E:1.1e-14`PF14228.11^MOR2-PAG1_mid^NULL^1365-1411^E:0.0021`PF14228.11^MOR2-PAG1_mid^NULL^1593-1654^E:0.0017`PF14228.11^MOR2-PAG1_mid^NULL^1744-1852^E:5.3e-12`PF14225.11^MOR2-PAG1_C^NULL^2001-2253^E:9.2e-71`PF19421.4^Fry_C^NULL^2285-3016^E:0	MOR2-PAG1_C,MOR2-PAG1_N,MOR2-PAG1_mid	.	.	.	GO:0005938^cellular_component^cell cortex`GO:0030427^cellular_component^site of polarized growth`GO:0000902^biological_process^cell morphogenesis`GO:0031175^biological_process^neuron projection development	GO:0005938^cellular_component^cell cortex`GO:0030427^cellular_component^site of polarized growth`GO:0000902^biological_process^cell morphogenesis`GO:0031175^biological_process^neuron projection development	.	GO:0000003,GO:0000902,GO:0000904,GO:0001654,GO:0001745,GO:0001751,GO:0001754,GO:0001932,GO:0001934,GO:0002009,GO:0002165,GO:0003006,GO:0003674,GO:0005488,GO:0005515,GO:0005575,GO:0005622,GO:0005623,GO:0005737,GO:0005938,GO:0006355,GO:0006996,GO:0007010,GO:0007015,GO:0007275,GO:0007276,GO:0007281,GO:0007292,GO:0007399,GO:0007423,GO:0007444,GO:0007455,GO:0007469,GO:0007472,GO:0007476,GO:0007552,GO:…	KOG1825@1|root,KOG1825@2759|Eukaryota,38CJU@33154|Opisthokonta,3BCR6@33208|Metazoa,3CVEJ@33213|Bilateria,47Z69@7711|Chordata,4918R@7742|Vertebrata,4GKSH@8782|Aves	S	.	.	.	.	.	.	.	.	.	KEGG:hsa:285527	59894.ENSFALP00000003318	0.0	5793.0	33208|Metazoa	.	.	.	.	FRYL, LOC115494822
NonamEVm021685	NonamEVm021685t1	NonamEVm021685t1.p1	1955-2266[+]	gi|2582879726|emb|OY740727.1|^gi|2582879726|emb|OY740727.1|^Q:1-8464,H:7236157-7244634^88.62%ID^E:0^Fringilla coelebs genome assembly, chromosome: Z	.	.	.	.	.	.	.	.	.	.	.	.	.	.	.	.	.	.	.	.	.	.	.	.	.	.	.	.	.	.	.	.	.	.	.	CELF4, RAB12
NonamEVm019262	NonamEVm019262t1	NonamEVm019262t1.p1	10-348[+]	gi|2043820885|ref|XM_030283379.3|^gi|2043820885|ref|XM_030283379.3|^Q:1-767,H:9018-9778^97.92%ID^E:0^PREDICTED: Taeniopygia guttata pyridoxal kinase (PDXK), mRNA	.	.	.	.	.	.	.	.	.	.	.	.	.	.	.	.	.	.	.	.	.	.	.	.	.	.	.	.	.	.	.	.	.	.	.	PDXK
NonamEVm021991	NonamEVm021991t1	NonamEVm021991t1.p1	3468-3776[+]	gi|2082008578|emb|OU383779.1|^gi|2082008578|emb|OU383779.1|^Q:3-9040,H:66741709-66732613^90.81%ID^E:0^Acrocephalus scirpaceus scirpaceus genome assembly, chromosome: 6	.	.	.	.	.	.	.	.	.	TMRs:PredHel=2^Topology=o44-66i79-101o	.	.	.	.	.	.	.	.	.	.	.	.	.	.	.	.	.	.	.	.	.	.	.	.	.	LRP1B
NonamEVm000090	NonamEVm000090t1	NonamEVm000090t1.p1	309-6764[+]	gi|2043826273|ref|XM_030283234.3|^gi|2043826273|ref|XM_030283234.3|^Q:1-8682,H:15-8698^99.77%ID^E:0^PREDICTED: Taeniopygia guttata calcium voltage-gated channel subunit alpha1 D (CACNA1D), transcript variant X11, mRNA	CAC1D_CHICK^CAC1D_CHICK^Q:312-6761,H:4-2190^95%ID^E:0^RecName: Full=Voltage-dependent L-type calcium channel subunit alpha-1D;^Eukaryota; Metazoa; Chordata; Craniata; Vertebrata; Euteleostomi; Archelosauria; Archosauria; Dinosauria; Saurischia; Theropoda; Coelurosauria; Aves; Neognathae; Galloanserae; Galliformes; Phasianidae; Phasianinae; Gallus	CAC1D_CHICK^CAC1D_CHICK^Q:2-2151,H:4-2190^95%ID^E:0^RecName: Full=Voltage-dependent L-type calcium channel subunit alpha-1D;^Eukaryota; Metazoa; Chordata; Craniata; Vertebrata; Euteleostomi; Archelosauria; Archosauria; Dinosauria; Saurischia; Theropoda; Coelurosauria; Aves; Neognathae; Galloanserae; Galliformes; Phasianidae; Phasianinae; Gallus	XP_030139094.1^XP_030139094.1^Q:309-6761,H:1-2151^100%ID^E:0^.^.^XP_030139094.1 voltage-dependent L-type calcium channel subunit alpha-1D isoform X11 [Taeniopygia guttata]	XP_030139094.1^XP_030139094.1^Q:1-2151,H:1-2151^100%ID^E:0^.^.^XP_030139094.1 voltage-dependent L-type calcium channel subunit alpha-1D isoform X11 [Taeniopygia guttata]	Voltage-sensitive calcium channels (VSCC) mediate the entry of calcium ions into excitable cells and are also involved in a variety of calcium-dependent processes, including muscle contraction, hormone or neurotransmitter release, gene expression, cell motility, cell division and cell death. The isoform alpha-1C gives rise to L-type calcium currents. Long-lasting (L-type) calcium channels belong …	CACNA1D	PF00520.36^Ion_trans^NULL^119-409^E:2.6e-74`PF00520.36^Ion_trans^NULL^517-752^E:5.1e-66`PF00520.36^Ion_trans^NULL^878-1155^E:2.6e-65`PF00520.36^Ion_trans^NULL^1200-1465^E:7.5e-71`PF08016.17^PKD_channel^NULL^1229-1459^E:1.3e-11`PF16905.10^GPHH^NULL^1475-1528^E:9.4e-30`PF08763.16^Ca_chan_IQ^NULL^1538-1612^E:3.8e-31`PF16885.10^CAC1F_C^NULL^1633-1942^E:5.8e-20`PF16885.10^CAC1F_C^NULL^1960-2149^E:2.4e…	CAC1F_C,Ca_chan_IQ,GPHH,Ion_trans	.	TMRs:PredHel=19^Topology=i123-142o157-179i192-211o265-287i344-366o376-398i512-534o554-576i643-665o719-741i875-897o917-939i946-965o1008-1030i1124-1146o1191-1213i1233-1252o1341-1363i1432-1454o	.	GO:0005891^cellular_component^voltage-gated calcium channel complex`GO:0008331^molecular_function^high voltage-gated calcium channel activity`GO:0046872^molecular_function^metal ion binding`GO:0098703^biological_process^calcium ion import across plasma membrane	GO:0005891^cellular_component^voltage-gated calcium channel complex`GO:0008331^molecular_function^high voltage-gated calcium channel activity`GO:0046872^molecular_function^metal ion binding`GO:0098703^biological_process^calcium ion import across plasma membrane	GO:0005216^molecular_function^monoatomic ion channel activity`GO:0006811^biological_process^monoatomic ion transport`GO:0055085^biological_process^transmembrane transport`GO:0016020^cellular_component^membrane	GO:0001508,GO:0002027,GO:0002791,GO:0002793,GO:0003008,GO:0003012,GO:0003013,GO:0003015,GO:0003674,GO:0005215,GO:0005216,GO:0005244,GO:0005245,GO:0005261,GO:0005262,GO:0005488,GO:0005515,GO:0005575,GO:0005622,GO:0005623,GO:0005634,GO:0005737,GO:0005886,GO:0005887,GO:0005891,GO:0006355,GO:0006810,GO:0006811,GO:0006812,GO:0006816,GO:0006928,GO:0006936,GO:0006941,GO:0007154,GO:0007165,GO:0007186,GO:…	KOG2301@1|root,KOG2301@2759|Eukaryota,38BYK@33154|Opisthokonta,3BAHQ@33208|Metazoa,3CSUW@33213|Bilateria,47YTR@7711|Chordata,49373@7742|Vertebrata,4GQ4P@8782|Aves	P	ko:K04850,ko:K04851,ko:K04853,ko:K04857	ko04010,ko04020,ko04022,ko04024,ko04218,ko04260,ko04261,ko04270,ko04530,ko04713,ko04720,ko04723,ko04724,ko04725,ko04726,ko04727,ko04728,ko04742,ko04911,ko04912,ko04921,ko04924,ko04925,ko04927,ko04930,ko04934,ko04973,ko05010,ko05031,ko05410,ko05412,ko05414,map04010,map04020,map04022,map04024,map04218,map04260,map04261,map04270,map04530,map04713,map04720,map04723,map04724,map04725,map04726,map04727…	.	.	.	ko00000,ko00001,ko04040	1.A.1.11.1,1.A.1.11.11,1.A.1.11.2,1.A.1.11.20,1.A.1.11.21,1.A.1.11.4,1.A.1.11.6	.	.	KEGG:gga:395895	181119.XP_005522182.1	0.0	4004.0	33208|Metazoa	.	.	.	.	CACNA1D
NonamEVm009397	NonamEVm009397t1	NonamEVm009397t1.p1	4998-5756[+]	gi|1772566197|ref|XR_004148733.1|^gi|1772566197|ref|XR_004148733.1|^Q:118-2358,H:194-2428^94.32%ID^E:0^PREDICTED: Lonchura striata domestica uncharacterized LOC110479822 (LOC110479822), ncRNA	.	.	OWK50848.1^OWK50848.1^Q:4644-4811,H:1275-1330^87.5%ID^E:4.25e-17^.^.^OWK50848.1 Myosin-7 [Lonchura striata domestica]	.	.	.	.	.	.	.	.	.	.	.	.	.	.	.	.	.	.	.	.	.	.	.	.	.	.	.	.	.	.	.	.	LINGO1
NonamEVm014896	NonamEVm014896t1	NonamEVm014896t1.p1	2718-3134[+]	gi|1772566197|ref|XR_004148733.1|^gi|1772566197|ref|XR_004148733.1|^Q:118-2358,H:194-2428^94.32%ID^E:0^PREDICTED: Lonchura striata domestica uncharacterized LOC110479822 (LOC110479822), ncRNA	.	.	.	.	.	.	.	.	.	.	.	.	.	.	.	.	.	.	.	.	.	.	.	.	.	.	.	.	.	.	.	.	.	.	.	LINGO1
NonamEVm000461	NonamEVm000461t3	NonamEVm000461t3.p1	526-4956[+]	gi|2043816897|ref|XM_030263801.3|^gi|2043816897|ref|XM_030263801.3|^Q:1-8715,H:110-8826^98.88%ID^E:0^PREDICTED: Taeniopygia guttata crystallin beta-gamma domain containing 3 (CRYBG3), mRNA	CRBG3_MOUSE^CRBG3_MOUSE^Q:4971-7193,H:268-1005^63.4%ID^E:0^RecName: Full=Beta/gamma crystallin domain-containing protein 3;^Eukaryota; Metazoa; Chordata; Craniata; Vertebrata; Euteleostomi; Mammalia; Eutheria; Euarchontoglires; Glires; Rodentia; Myomorpha; Muroidea; Muridae; Murinae; Mus; Mus	CRBG3_HUMAN^CRBG3_HUMAN^Q:1233-1375,H:1992-2135^47.9%ID^E:2.7e-24^RecName: Full=Very large A-kinase anchor protein;^Eukaryota; Metazoa; Chordata; Craniata; Vertebrata; Euteleostomi; Mammalia; Eutheria; Euarchontoglires; Primates; Haplorrhini; Catarrhini; Hominidae; Homo	XP_030119661.3^XP_030119661.3^Q:181-4671,H:39-1535^96.6%ID^E:0^.^.^XP_030119661.3 very large A-kinase anchor protein [Taeniopygia guttata]	XP_030119661.3^XP_030119661.3^Q:1-1382,H:154-1535^96.5%ID^E:0^.^.^XP_030119661.3 very large A-kinase anchor protein [Taeniopygia guttata]	Beta gamma crystallin domain-containing protein 3	CRYBG3	.	Crystall,Ricin_B_lectin	.	.	.	GO:0030246^molecular_function^carbohydrate binding`GO:0005212^molecular_function^structural constituent of eye lens`GO:0002088^biological_process^lens development in camera-type eye`GO:0007601^biological_process^visual perception	GO:0032991^cellular_component^protein-containing complex`GO:0030246^molecular_function^carbohydrate binding`GO:0051018^molecular_function^protein kinase A binding`GO:0005212^molecular_function^structural constituent of eye lens`GO:0002088^biological_process^lens development in camera-type eye`GO:0007601^biological_process^visual perception	.	GO:0003674,GO:0005488,GO:0005515,GO:0005575,GO:0032991,GO:0051018	28MRX@1|root,2QTHR@2759|Eukaryota,39RI0@33154|Opisthokonta,3CQ7H@33208|Metazoa,3DE96@33213|Bilateria,48374@7711|Chordata,49EKA@7742|Vertebrata,4GIQC@8782|Aves	S	.	.	.	.	.	.	.	.	.	KEGG:hsa:131544	52644.XP_010565953.1	0.0	1595.0	33208|Metazoa	.	.	.	.	CRYBG3
NonamEVm000461	NonamEVm000461t2	NonamEVm000461t2.p1	10-2154[+]	gi|2043816897|ref|XM_030263801.3|^gi|2043816897|ref|XM_030263801.3|^Q:1-3673,H:5157-8826^99.32%ID^E:0^PREDICTED: Taeniopygia guttata crystallin beta-gamma domain containing 3 (CRYBG3), mRNA	CRBG3_MOUSE^CRBG3_MOUSE^Q:37-2151,H:303-1005^64.2%ID^E:0^RecName: Full=Beta/gamma crystallin domain-containing protein 3;^Eukaryota; Metazoa; Chordata; Craniata; Vertebrata; Euteleostomi; Mammalia; Eutheria; Euarchontoglires; Glires; Rodentia; Myomorpha; Muroidea; Muridae; Murinae; Mus; Mus	CRBG3_HUMAN^CRBG3_HUMAN^Q:3-714,H:2261-2970^65.4%ID^E:0^RecName: Full=Very large A-kinase anchor protein;^Eukaryota; Metazoa; Chordata; Craniata; Vertebrata; Euteleostomi; Mammalia; Eutheria; Euarchontoglires; Primates; Haplorrhini; Catarrhini; Hominidae; Homo	XP_030119661.3^XP_030119661.3^Q:1-2151,H:1661-2377^99.7%ID^E:0^.^.^XP_030119661.3 very large A-kinase anchor protein [Taeniopygia guttata]	XP_030119661.3^XP_030119661.3^Q:1-714,H:1664-2377^99.7%ID^E:0^.^.^XP_030119661.3 very large A-kinase anchor protein [Taeniopygia guttata]	Beta gamma crystallin domain-containing protein 3	CRYBG3	PF00030.24^Crystall^NULL^51-99^E:1.2e-07`PF00030.24^Crystall^NULL^224-308^E:1.1e-20`PF00030.24^Crystall^NULL^318-399^E:5e-23`PF00030.24^Crystall^NULL^415-489^E:8.7e-16`PF00030.24^Crystall^NULL^498-577^E:1.1e-15`PF00652.27^Ricin_B_lectin^NULL^584-709^E:3.1e-19`PF14200.11^RicinB_lectin_2^NULL^620-696^E:3.1e-09	Crystall,Ricin_B_lectin	.	.	.	GO:0030246^molecular_function^carbohydrate binding`GO:0005212^molecular_function^structural constituent of eye lens`GO:0002088^biological_process^lens development in camera-type eye`GO:0007601^biological_process^visual perception	GO:0032991^cellular_component^protein-containing complex`GO:0030246^molecular_function^carbohydrate binding`GO:0051018^molecular_function^protein kinase A binding`GO:0005212^molecular_function^structural constituent of eye lens`GO:0002088^biological_process^lens development in camera-type eye`GO:0007601^biological_process^visual perception	.	GO:0003674,GO:0005488,GO:0005515,GO:0005575,GO:0032991,GO:0051018	28MRX@1|root,2QTHR@2759|Eukaryota,39RI0@33154|Opisthokonta,3CQ7H@33208|Metazoa,3DE96@33213|Bilateria,48374@7711|Chordata,49EKA@7742|Vertebrata,4GIQC@8782|Aves	S	.	.	.	.	.	.	.	.	.	KEGG:hsa:131544	59894.ENSFALP00000001705	0.0	1427.0	33208|Metazoa	.	.	.	.	CRYBG3
NonamEVm001367	NonamEVm001367t1	NonamEVm001367t1.p1	112-3123[+]	gi|2043868713|ref|XM_030271537.3|^gi|2043868713|ref|XM_030271537.3|^Q:133-8429,H:843-9153^99.04%ID^E:0^PREDICTED: Taeniopygia guttata tankyrase (TNKS), mRNA	TNKS1_HUMAN^TNKS1_HUMAN^Q:97-3120,H:324-1327^97.2%ID^E:0^RecName: Full=Poly [ADP-ribose] polymerase tankyrase-1 {ECO:0000305};^Eukaryota; Metazoa; Chordata; Craniata; Vertebrata; Euteleostomi; Mammalia; Eutheria; Euarchontoglires; Primates; Haplorrhini; Catarrhini; Hominidae; Homo	TNKS1_HUMAN^TNKS1_HUMAN^Q:8-1003,H:332-1327^98.2%ID^E:0^RecName: Full=Poly [ADP-ribose] polymerase tankyrase-1 {ECO:0000305};^Eukaryota; Metazoa; Chordata; Craniata; Vertebrata; Euteleostomi; Mammalia; Eutheria; Euarchontoglires; Primates; Haplorrhini; Catarrhini; Hominidae; Homo	XP_009820117.1^XP_009820117.1^Q:112-3120,H:1-1003^99.8%ID^E:0^.^.^XP_009820117.1 PREDICTED: tankyrase-1 [Gavia stellata]	XP_009820117.1^XP_009820117.1^Q:1-1003,H:1-1003^99.8%ID^E:0^.^.^XP_009820117.1 PREDICTED: tankyrase-1 [Gavia stellata]	Poly(ADP-ribose) polymerase catalytic domain	TNKS	PF12796.12^Ank_2^NULL^15-108^E:1.6e-17`PF13637.11^Ank_4^NULL^16-65^E:7.9e-06`PF13857.11^Ank_5^NULL^36-82^E:1e-10`PF00023.35^Ank^NULL^46-76^E:6.8e-10`PF13606.11^Ank_3^NULL^47-72^E:7.3e-07`PF13637.11^Ank_4^NULL^49-98^E:2.6e-12`PF13857.11^Ank_5^NULL^64-102^E:1.9e-08`PF12796.12^Ank_2^NULL^68-139^E:3e-15`PF00023.35^Ank^NULL^78-108^E:7.1e-08`PF13606.11^Ank_3^NULL^81-102^E:0.00025`PF13637.11^Ank_4^NULL^…	Ank,Ank_2,Ank_3,Ank_4,Ank_5,PARP,SAM_2	.	.	.	GO:0000781^cellular_component^chromosome, telomeric region`GO:0005737^cellular_component^cytoplasm`GO:0005829^cellular_component^cytosol`GO:0005794^cellular_component^Golgi apparatus`GO:0000139^cellular_component^Golgi membrane`GO:0097431^cellular_component^mitotic spindle pole`GO:0016604^cellular_component^nuclear body`GO:0031965^cellular_component^nuclear membrane`GO:0005643^cellular_component^…	GO:0000781^cellular_component^chromosome, telomeric region`GO:0005737^cellular_component^cytoplasm`GO:0005829^cellular_component^cytosol`GO:0005794^cellular_component^Golgi apparatus`GO:0000139^cellular_component^Golgi membrane`GO:0097431^cellular_component^mitotic spindle pole`GO:0016604^cellular_component^nuclear body`GO:0031965^cellular_component^nuclear membrane`GO:0005643^cellular_component^…	GO:0005515^molecular_function^protein binding`GO:0003950^molecular_function^NAD+ ADP-ribosyltransferase activity	GO:0000209,GO:0000226,GO:0000228,GO:0000242,GO:0000278,GO:0000781,GO:0000784,GO:0000922,GO:0003674,GO:0003824,GO:0003950,GO:0005488,GO:0005515,GO:0005575,GO:0005622,GO:0005623,GO:0005634,GO:0005635,GO:0005643,GO:0005654,GO:0005694,GO:0005737,GO:0005794,GO:0005813,GO:0005815,GO:0005819,GO:0005829,GO:0005856,GO:0006355,GO:0006357,GO:0006464,GO:0006468,GO:0006471,GO:0006793,GO:0006796,GO:0006807,GO:…	COG0666@1|root,KOG4177@2759|Eukaryota,38EUY@33154|Opisthokonta,3BAA9@33208|Metazoa,3CRYK@33213|Bilateria,486YB@7711|Chordata,49440@7742|Vertebrata,4GINA@8782|Aves	M	ko:K10799	.	.	.	.	ko00000,ko01000,ko03032,ko03036	.	.	.	KEGG:hsa:8658	128390.XP_009473160.1	0.0	1404.0	33208|Metazoa	2.4.2.30	.	.	.	DUSP4, TNKS
NonamEVm010030	NonamEVm010030t1	NonamEVm010030t1.p1	1246-1935[+]	gi|2043874819|ref|XM_030274365.3|^gi|2043874819|ref|XM_030274365.3|^Q:1-1944,H:293-2236^98.97%ID^E:0^PREDICTED: Taeniopygia guttata papilin, proteoglycan like sulfated glycoprotein (PAPLN), mRNA	PPN_HUMAN^PPN_HUMAN^Q:249-1460,H:3-406^47.5%ID^E:1.49e-116^RecName: Full=Papilin;^Eukaryota; Metazoa; Chordata; Craniata; Vertebrata; Euteleostomi; Mammalia; Eutheria; Euarchontoglires; Primates; Haplorrhini; Catarrhini; Hominidae; Homo	PPN_HUMAN^PPN_HUMAN^Q:78-218,H:412-549^52.4%ID^E:7.84e-45^RecName: Full=Papilin;^Eukaryota; Metazoa; Chordata; Craniata; Vertebrata; Euteleostomi; Mammalia; Eutheria; Euarchontoglires; Primates; Haplorrhini; Catarrhini; Hominidae; Homo	XP_030130225.3^XP_030130225.3^Q:240-1469,H:1-410^69.8%ID^E:2.15e-183^.^.^XP_030130225.3 papilin [Taeniopygia guttata]	NXB42773.1^NXB42773.1^Q:76-220,H:94-238^99.3%ID^E:5.52e-97^.^.^NXB42773.1 PPN protein [Leucopsar rothschildi]	PLAC (protease and lacunin) domain	PAPLN	PF19030.5^TSP1_ADAMTS^NULL^93-146^E:3.1e-16`PF00090.24^TSP_1^NULL^95-146^E:2.8e-08`PF19030.5^TSP1_ADAMTS^NULL^152-207^E:3.2e-13`PF00090.24^TSP_1^NULL^155-207^E:0.00012	ADAM_spacer1,I-set,Ig_3,Kunitz_BPTI,PLAC,Papilin_u7,TSP_1,WAP	.	.	.	GO:0031012^cellular_component^extracellular matrix`GO:0005576^cellular_component^extracellular region`GO:0004222^molecular_function^metalloendopeptidase activity`GO:0004867^molecular_function^serine-type endopeptidase inhibitor activity`GO:0030198^biological_process^extracellular matrix organization`GO:0006508^biological_process^proteolysis	GO:0031012^cellular_component^extracellular matrix`GO:0005576^cellular_component^extracellular region`GO:0004222^molecular_function^metalloendopeptidase activity`GO:0004867^molecular_function^serine-type endopeptidase inhibitor activity`GO:0030198^biological_process^extracellular matrix organization`GO:0006508^biological_process^proteolysis	.	GO:0003674,GO:0005198,GO:0005201,GO:0005575,GO:0005576,GO:0005604,GO:0008150,GO:0009987,GO:0016043,GO:0030198,GO:0031012,GO:0043062,GO:0044421,GO:0062023,GO:0071840	KOG3510@1|root,KOG3538@1|root,KOG3510@2759|Eukaryota,KOG4597@2759|Eukaryota,38EQB@33154|Opisthokonta,3BB8S@33208|Metazoa,3E52Q@33213|Bilateria,48AG4@7711|Chordata,492R3@7742|Vertebrata,4GKAQ@8782|Aves	T	.	.	.	.	.	.	.	.	.	KEGG:hsa:89932	59894.ENSFALP00000005707	5.82e-96	313.0	33208|Metazoa	.	.	.	.	PAPLN
NonamEVm008256	NonamEVm008256t2	NonamEVm008256t2.p1	10-918[+]	gi|2621701158|emb|OY759680.1|^gi|2621701158|emb|OY759680.1|^Q:4432-6708,H:37583028-37580704^84.17%ID^E:0^Cinclus cinclus genome assembly, chromosome: Z	MTAP_BOVIN^MTAP_BOVIN^Q:40-825,H:10-271^85.5%ID^E:1.65e-149^RecName: Full=S-methyl-5'-thioadenosine phosphorylase {ECO:0000255|HAMAP-Rule:MF_03155};^Eukaryota; Metazoa; Chordata; Craniata; Vertebrata; Euteleostomi; Mammalia; Eutheria; Laurasiatheria; Artiodactyla; Ruminantia; Pecora; Bovidae; Bovinae; Bos	MTAP_BOVIN^MTAP_BOVIN^Q:11-272,H:10-271^85.5%ID^E:1.53e-167^RecName: Full=S-methyl-5'-thioadenosine phosphorylase {ECO:0000255|HAMAP-Rule:MF_03155};^Eukaryota; Metazoa; Chordata; Craniata; Vertebrata; Euteleostomi; Mammalia; Eutheria; Laurasiatheria; Artiodactyla; Ruminantia; Pecora; Bovidae; Bovinae; Bos	XP_030113597.1^XP_030113597.1^Q:10-837,H:1-276^98.6%ID^E:1.36e-175^.^.^XP_030113597.1 S-methyl-5'-thioadenosine phosphorylase isoform X3 [Taeniopygia guttata]	XP_030113597.1^XP_030113597.1^Q:1-276,H:1-276^98.6%ID^E:1.91e-197^.^.^XP_030113597.1 S-methyl-5'-thioadenosine phosphorylase isoform X3 [Taeniopygia guttata]	Catalyzes the reversible phosphorylation of S-methyl-5'- thioadenosine (MTA) to adenine and 5-methylthioribose-1-phosphate. Involved in the breakdown of MTA, a major by-product of polyamine biosynthesis. Responsible for the first step in the methionine salvage pathway after MTA has been generated from S- adenosylmethionine. Has broad substrate specificity with 6- aminopurine nucleosides as prefer…	MTAP	PF01048.25^PNP_UDP_1^NULL^12-256^E:2.6e-47	PNP_UDP_1	.	.	.	GO:0005829^cellular_component^cytosol`GO:0005634^cellular_component^nucleus`GO:0017061^molecular_function^S-methyl-5-thioadenosine phosphorylase activity`GO:0019509^biological_process^L-methionine salvage from methylthioadenosine`GO:0006166^biological_process^purine ribonucleoside salvage	GO:0005829^cellular_component^cytosol`GO:0005634^cellular_component^nucleus`GO:0017061^molecular_function^S-methyl-5-thioadenosine phosphorylase activity`GO:0019509^biological_process^L-methionine salvage from methylthioadenosine`GO:0006166^biological_process^purine ribonucleoside salvage	GO:0003824^molecular_function^catalytic activity`GO:0009116^biological_process^nucleoside metabolic process	GO:0000096,GO:0000097,GO:0003674,GO:0003824,GO:0004645,GO:0004731,GO:0005575,GO:0005622,GO:0005623,GO:0005737,GO:0005829,GO:0006082,GO:0006139,GO:0006520,GO:0006555,GO:0006725,GO:0006790,GO:0006807,GO:0007154,GO:0007165,GO:0007166,GO:0008150,GO:0008152,GO:0008652,GO:0009058,GO:0009066,GO:0009067,GO:0009086,GO:0009987,GO:0010033,GO:0016053,GO:0016740,GO:0016757,GO:0016758,GO:0016763,GO:0017061,GO:…	COG0005@1|root,KOG3985@2759|Eukaryota,38GVK@33154|Opisthokonta,3BF5F@33208|Metazoa,3CS6F@33213|Bilateria,4813S@7711|Chordata,490J1@7742|Vertebrata,4GRKW@8782|Aves	F	ko:K00772	ko00270,ko01100,map00270,map01100	M00034	R01402	RC00063,RC02819	ko00000,ko00001,ko00002,ko01000	.	.	.	KEGG:bta:782907	59894.ENSFALP00000001175	8.88e-196	545.0	33208|Metazoa	2.4.2.28	.	.	.	LOC100228406
NonamEVm012387	NonamEVm012387t1	NonamEVm012387t1.p1	10-516[+]	gi|2621701158|emb|OY759680.1|^gi|2621701158|emb|OY759680.1|^Q:1207-3483,H:37583028-37580704^84.17%ID^E:0^Cinclus cinclus genome assembly, chromosome: Z	.	.	.	.	.	.	.	.	.	.	.	.	.	.	.	.	.	.	.	.	.	.	.	.	.	.	.	.	.	.	.	.	.	.	.	LOC100228406
NonamEVm022371	NonamEVm022371t1	NonamEVm022371t1.p1	1196-1501[+]	gi|1698050886|emb|LR606195.1|^gi|1698050886|emb|LR606195.1|^Q:7-1509,H:10747472-10749013^84.69%ID^E:0^Aquila chrysaetos chrysaetos genome assembly, chromosome: 15	.	.	.	.	.	.	.	.	.	TMRs:PredHel=2^Topology=i46-65o75-97i	.	.	.	.	.	.	.	.	.	.	.	.	.	.	.	.	.	.	.	.	.	.	.	.	.	PUM2
NonamEVm010889	NonamEVm010889t1	NonamEVm010889t1.p1	6237-6848[+]	gi|2043869926|ref|XM_030272167.3|^gi|2043869926|ref|XM_030272167.3|^Q:1-8738,H:3200-11872^97.35%ID^E:0^PREDICTED: Taeniopygia guttata purine rich element binding protein G (PURG), mRNA	.	.	XP_030802817.1^XP_030802817.1^Q:8284-8388,H:276-310^82.9%ID^E:9.84e-08^.^.^XP_030802817.1 purine-rich element-binding protein gamma isoform X2 [Camarhynchus parvulus]	.	.	.	.	.	.	.	.	.	.	.	.	.	.	.	.	.	.	.	.	.	.	.	.	.	.	.	.	.	.	.	.	PURG
NonamEVm012661	NonamEVm012661t1	NonamEVm012661t1.p1	1474-1968[+]	gi|2043869926|ref|XM_030272167.3|^gi|2043869926|ref|XM_030272167.3|^Q:1-1977,H:3200-5180^98.44%ID^E:0^PREDICTED: Taeniopygia guttata purine rich element binding protein G (PURG), mRNA	.	.	.	.	.	.	.	.	.	.	.	.	.	.	.	.	.	.	.	.	.	.	.	.	.	.	.	.	.	.	.	.	.	.	.	PURG
NonamEVm000641	NonamEVm000641t1	NonamEVm000641t1.p1	134-4096[+]	gi|2043887389|ref|XM_030258986.3|^gi|2043887389|ref|XM_030258986.3|^Q:1-9457,H:32-9498^99.38%ID^E:0^PREDICTED: Taeniopygia guttata cyclin G associated kinase (GAK), transcript variant X1, mRNA	GAK_MOUSE^GAK_MOUSE^Q:134-4093,H:1-1305^71.7%ID^E:0^RecName: Full=Cyclin-G-associated kinase {ECO:0000305};^Eukaryota; Metazoa; Chordata; Craniata; Vertebrata; Euteleostomi; Mammalia; Eutheria; Euarchontoglires; Glires; Rodentia; Myomorpha; Muroidea; Muridae; Murinae; Mus; Mus	GAK_MOUSE^GAK_MOUSE^Q:1-1320,H:1-1305^71.7%ID^E:0^RecName: Full=Cyclin-G-associated kinase {ECO:0000305};^Eukaryota; Metazoa; Chordata; Craniata; Vertebrata; Euteleostomi; Mammalia; Eutheria; Euarchontoglires; Glires; Rodentia; Myomorpha; Muroidea; Muridae; Murinae; Mus; Mus	XP_030114846.3^XP_030114846.3^Q:134-4093,H:1-1320^99.7%ID^E:0^.^.^XP_030114846.3 cyclin-G-associated kinase isoform X1 [Taeniopygia guttata]	XP_030114846.3^XP_030114846.3^Q:1-1320,H:1-1320^99.7%ID^E:0^.^.^XP_030114846.3 cyclin-G-associated kinase isoform X1 [Taeniopygia guttata]	cyclin-G-associated kinase	GAK	PF07714.22^PK_Tyr_Ser-Thr^NULL^40-312^E:2.1e-29`PF00069.30^Pkinase^NULL^41-311^E:3.2e-49`PF10409.14^PTEN_C2^NULL^576-714^E:1e-31	DnaJ,PTEN_C2,Pkinase	.	.	.	GO:0030136^cellular_component^clathrin-coated vesicle`GO:0005737^cellular_component^cytoplasm`GO:0005925^cellular_component^focal adhesion`GO:0005794^cellular_component^Golgi apparatus`GO:0043231^cellular_component^intracellular membrane-bounded organelle`GO:0048471^cellular_component^perinuclear region of cytoplasm`GO:0031982^cellular_component^vesicle`GO:0005524^molecular_function^ATP binding`G…	GO:0030136^cellular_component^clathrin-coated vesicle`GO:0005737^cellular_component^cytoplasm`GO:0005925^cellular_component^focal adhesion`GO:0005794^cellular_component^Golgi apparatus`GO:0043231^cellular_component^intracellular membrane-bounded organelle`GO:0048471^cellular_component^perinuclear region of cytoplasm`GO:0031982^cellular_component^vesicle`GO:0005524^molecular_function^ATP binding`G…	GO:0004672^molecular_function^protein kinase activity`GO:0006468^biological_process^protein phosphorylation`GO:0005524^molecular_function^ATP binding	GO:0000003,GO:0001654,GO:0001745,GO:0001889,GO:0003006,GO:0003674,GO:0003824,GO:0004672,GO:0004674,GO:0005488,GO:0005515,GO:0005575,GO:0005622,GO:0005623,GO:0005737,GO:0005794,GO:0005795,GO:0005829,GO:0006457,GO:0006458,GO:0006464,GO:0006468,GO:0006793,GO:0006796,GO:0006807,GO:0006810,GO:0006892,GO:0006896,GO:0006897,GO:0006898,GO:0006996,GO:0007029,GO:0007030,GO:0007034,GO:0007041,GO:0007154,GO:…	COG2453@1|root,KOG0431@1|root,KOG1989@1|root,KOG0431@2759|Eukaryota,KOG1989@2759|Eukaryota,KOG2283@2759|Eukaryota,38FPN@33154|Opisthokonta,3BGBU@33208|Metazoa,3CTXK@33213|Bilateria,486GR@7711|Chordata,498ND@7742|Vertebrata,4GP7D@8782|Aves	T	ko:K08855	.	.	.	.	ko00000,ko01000,ko01001,ko04131	.	.	.	KEGG:mmu:231580	59894.ENSFALP00000005578	0.0	2503.0	33208|Metazoa	2.7.11.1	.	.	.	GAK
NonamEVm018630	NonamEVm018630t1	NonamEVm018630t1.p1	1720-2067[+]	gi|2043842061|ref|XM_030266744.3|^gi|2043842061|ref|XM_030266744.3|^Q:4612-9533,H:15362-10466^97.65%ID^E:0^PREDICTED: Taeniopygia guttata family with sequence similarity 135 member B (FAM135B), transcript variant X2, mRNA	.	.	PKU36866.1^PKU36866.1^Q:4508-4377,H:19-61^65.9%ID^E:1.08e-08^.^.^PKU36866.1 hypothetical protein llap_12830 [Limosa lapponica baueri]	.	.	.	.	.	.	.	.	.	.	.	.	.	.	.	.	.	.	.	.	.	.	.	.	.	.	.	.	.	.	.	.	FAM135B
NonamEVm020483	NonamEVm020483t1	NonamEVm020483t1.p1	196-519[+]		.	.	.	.	.	.	.	.	.	.	.	.	.	.	.	.	.	.	.	.	.	.	.	.	.	.	.	.	.	.	.	.	.	.	.	NA
NonamEVm019443	NonamEVm019443t1	NonamEVm019443t1.p1	185-520[+]	gi|2043867805|ref|XM_030271064.3|^gi|2043867805|ref|XM_030271064.3|^Q:1-273,H:27-298^97.09%ID^E:4.7e-124^PREDICTED: Taeniopygia guttata spermatogenesis associated 18 (SPATA18), transcript variant X3, mRNA	.	.	XP_021411480.1^XP_021411480.1^Q:207-299,H:8-38^90.3%ID^E:1.29e-07^.^.^XP_021411480.1 mitochondria-eating protein [Lonchura striata domestica]	.	.	.	.	.	.	.	.	.	.	.	.	.	.	.	.	.	.	.	.	.	.	.	.	.	.	.	.	.	.	.	.	SPATA18
NonamEVm017976	NonamEVm017976t1	NonamEVm017976t1.p1	5549-5905[+]	gi|2582879726|emb|OY740727.1|^gi|2582879726|emb|OY740727.1|^Q:3177-9053,H:57805141-57799231^86.59%ID^E:0^Fringilla coelebs genome assembly, chromosome: Z	.	.	.	.	.	.	.	.	.	.	.	.	.	.	.	.	.	.	.	.	.	.	.	.	.	.	.	.	.	.	.	.	.	.	.	SVEP1
NonamEVm014540	NonamEVm014540t1	NonamEVm014540t1.p1	10-435[+]	gi|2043843467|ref|XM_002186541.6|^gi|2043843467|ref|XM_002186541.6|^Q:1351-3027,H:3216-1540^98.39%ID^E:0^PREDICTED: Taeniopygia guttata golgi reassembly stacking protein 1 (GORASP1), mRNA	.	.	.	.	.	.	.	.	.	.	.	.	.	.	.	.	.	.	.	.	.	.	.	.	.	.	.	.	.	.	.	.	.	.	.	GORASP1
NonamEVm006386	NonamEVm006386t1	NonamEVm006386t1.p1	918-2111[+]	gi|2043873210|ref|XM_041716470.1|^gi|2043873210|ref|XM_041716470.1|^Q:4348-8492,H:2971-7117^99.16%ID^E:0^PREDICTED: Taeniopygia guttata protein tyrosine phosphatase receptor type J (PTPRJ), mRNA	PTPRJ_CHICK^PTPRJ_CHICK^Q:909-5351,H:97-1406^32.7%ID^E:1.05e-168^RecName: Full=Receptor-type tyrosine-protein phosphatase eta;^Eukaryota; Metazoa; Chordata; Craniata; Vertebrata; Euteleostomi; Archelosauria; Archosauria; Dinosauria; Saurischia; Theropoda; Coelurosauria; Aves; Neognathae; Galloanserae; Galliformes; Phasianidae; Phasianinae; Gallus	PTPRJ_CHICK^PTPRJ_CHICK^Q:3-393,H:191-568^63.7%ID^E:1.41e-144^RecName: Full=Receptor-type tyrosine-protein phosphatase eta;^Eukaryota; Metazoa; Chordata; Craniata; Vertebrata; Euteleostomi; Archelosauria; Archosauria; Dinosauria; Saurischia; Theropoda; Coelurosauria; Aves; Neognathae; Galloanserae; Galliformes; Phasianidae; Phasianinae; Gallus	XP_041572404.1^XP_041572404.1^Q:139-4731,H:17-1121^44.1%ID^E:4.15e-308^.^.^XP_041572404.1 receptor-type tyrosine-protein phosphatase eta [Taeniopygia guttata]	XP_041572404.1^XP_041572404.1^Q:2-394,H:274-666^96.2%ID^E:6.2e-252^.^.^XP_041572404.1 receptor-type tyrosine-protein phosphatase eta [Taeniopygia guttata]	Receptor-type tyrosine-protein phosphatase	PTPRJ	PF00041.26^fn3^NULL^10-59^E:4.6e-08`PF00041.26^fn3^NULL^74-149^E:1.6e-10`PF00041.26^fn3^NULL^166-242^E:3.4e-11`PF00041.26^fn3^NULL^258-334^E:6.3e-12	Y_phosphatase,fn3	.	.	.	GO:0005911^cellular_component^cell-cell junction`GO:0005886^cellular_component^plasma membrane`GO:0043235^cellular_component^receptor complex`GO:0032587^cellular_component^ruffle membrane`GO:0016791^molecular_function^phosphatase activity`GO:0004725^molecular_function^protein tyrosine phosphatase activity`GO:0016311^biological_process^dephosphorylation`GO:0042059^biological_process^negative regul…	GO:0005911^cellular_component^cell-cell junction`GO:0005886^cellular_component^plasma membrane`GO:0043235^cellular_component^receptor complex`GO:0032587^cellular_component^ruffle membrane`GO:0016791^molecular_function^phosphatase activity`GO:0004725^molecular_function^protein tyrosine phosphatase activity`GO:0016311^biological_process^dephosphorylation`GO:0042059^biological_process^negative regul…	GO:0005515^molecular_function^protein binding	GO:0001558,GO:0001568,GO:0001570,GO:0001726,GO:0001772,GO:0001775,GO:0001932,GO:0001933,GO:0001944,GO:0001952,GO:0001954,GO:0002252,GO:0002253,GO:0002263,GO:0002274,GO:0002275,GO:0002283,GO:0002366,GO:0002376,GO:0002429,GO:0002443,GO:0002444,GO:0002446,GO:0002682,GO:0002683,GO:0002684,GO:0002685,GO:0002687,GO:0002688,GO:0002690,GO:0002757,GO:0002764,GO:0002768,GO:0003008,GO:0003013,GO:0003018,GO:…	COG5599@1|root,KOG0791@2759|Eukaryota,39S5A@33154|Opisthokonta,3BHUJ@33208|Metazoa,3D2JB@33213|Bilateria,480PT@7711|Chordata,48XHW@7742|Vertebrata,4GJHF@8782|Aves	T	ko:K05698	ko04520,map04520	.	.	.	ko00000,ko00001,ko01000,ko01009,ko04090	.	.	.	KEGG:gga:395330	59894.ENSFALP00000011797	2.54e-177	538.0	33208|Metazoa	3.1.3.48	.	.	.	PTPRJ
NonamEVm009100	NonamEVm009100t1	NonamEVm009100t1.p1	10-804[+]	gi|2043873210|ref|XM_041716470.1|^gi|2043873210|ref|XM_041716470.1|^Q:2074-6218,H:2971-7117^99.16%ID^E:0^PREDICTED: Taeniopygia guttata protein tyrosine phosphatase receptor type J (PTPRJ), mRNA	PTPRJ_CHICK^PTPRJ_CHICK^Q:2451-3077,H:1198-1406^92.3%ID^E:2.08e-116^RecName: Full=Receptor-type tyrosine-protein phosphatase eta;^Eukaryota; Metazoa; Chordata; Craniata; Vertebrata; Euteleostomi; Archelosauria; Archosauria; Dinosauria; Saurischia; Theropoda; Coelurosauria; Aves; Neognathae; Galloanserae; Galliformes; Phasianidae; Phasianinae; Gallus	PTPRJ_CHICK^PTPRJ_CHICK^Q:2-264,H:810-1069^61.7%ID^E:6.75e-93^RecName: Full=Receptor-type tyrosine-protein phosphatase eta;^Eukaryota; Metazoa; Chordata; Craniata; Vertebrata; Euteleostomi; Archelosauria; Archosauria; Dinosauria; Saurischia; Theropoda; Coelurosauria; Aves; Neognathae; Galloanserae; Galliformes; Phasianidae; Phasianinae; Gallus	OWK56818.1^OWK56818.1^Q:1-2457,H:413-806^47%ID^E:1.99e-186^.^.^OWK56818.1 Receptor-type tyrosine-protein phosphatase eta [Lonchura striata domestica]	OWK56818.1^OWK56818.1^Q:1-264,H:416-679^97.7%ID^E:2.33e-170^.^.^OWK56818.1 Receptor-type tyrosine-protein phosphatase eta [Lonchura striata domestica]	Receptor-type tyrosine-protein phosphatase	PTPRJ	PF18861.6^PTP_tm^NULL^101-228^E:5.8e-40	Y_phosphatase,fn3	.	TMRs:PredHel=1^Topology=o238-260i	.	GO:0005911^cellular_component^cell-cell junction`GO:0005886^cellular_component^plasma membrane`GO:0043235^cellular_component^receptor complex`GO:0032587^cellular_component^ruffle membrane`GO:0016791^molecular_function^phosphatase activity`GO:0004725^molecular_function^protein tyrosine phosphatase activity`GO:0016311^biological_process^dephosphorylation`GO:0042059^biological_process^negative regul…	GO:0005911^cellular_component^cell-cell junction`GO:0005886^cellular_component^plasma membrane`GO:0043235^cellular_component^receptor complex`GO:0032587^cellular_component^ruffle membrane`GO:0016791^molecular_function^phosphatase activity`GO:0004725^molecular_function^protein tyrosine phosphatase activity`GO:0016311^biological_process^dephosphorylation`GO:0042059^biological_process^negative regul…	.	GO:0001558,GO:0001568,GO:0001570,GO:0001726,GO:0001772,GO:0001775,GO:0001932,GO:0001933,GO:0001944,GO:0001952,GO:0001954,GO:0002252,GO:0002253,GO:0002263,GO:0002274,GO:0002275,GO:0002283,GO:0002366,GO:0002376,GO:0002429,GO:0002443,GO:0002444,GO:0002446,GO:0002682,GO:0002683,GO:0002684,GO:0002685,GO:0002687,GO:0002688,GO:0002690,GO:0002757,GO:0002764,GO:0002768,GO:0003008,GO:0003013,GO:0003018,GO:…	COG5599@1|root,KOG0791@2759|Eukaryota,39S5A@33154|Opisthokonta,3BHUJ@33208|Metazoa,3D2JB@33213|Bilateria,480PT@7711|Chordata,48XHW@7742|Vertebrata,4GJHF@8782|Aves	T	ko:K05698	ko04520,map04520	.	.	.	ko00000,ko00001,ko01000,ko01009,ko04090	.	.	.	KEGG:gga:395330	181119.XP_005522622.1	1.8e-139	426.0	33208|Metazoa	3.1.3.48	.	.	.	PTPRJ
NonamEVm015214	NonamEVm015214t1	NonamEVm015214t1.p1	6171-6578[+]	gi|2582879740|emb|OY740730.1|^gi|2582879740|emb|OY740730.1|^Q:1-7054,H:37624403-37617346^89.76%ID^E:0^Fringilla coelebs genome assembly, chromosome: 6	ALK_HUMAN^ALK_HUMAN^Q:7166-6927,H:1127-1213^70.1%ID^E:1.28e-23^RecName: Full=ALK tyrosine kinase receptor {ECO:0000305};^Eukaryota; Metazoa; Chordata; Craniata; Vertebrata; Euteleostomi; Mammalia; Eutheria; Euarchontoglires; Primates; Haplorrhini; Catarrhini; Hominidae; Homo	.	KFP56438.1^KFP56438.1^Q:7166-6927,H:107-193^79.3%ID^E:1.38e-24^.^.^KFP56438.1 ALK tyrosine kinase receptor, partial [Cathartes aura]	.	.	.	.	.	.	.	.	GO:0070062^cellular_component^extracellular exosome`GO:0005886^cellular_component^plasma membrane`GO:0032991^cellular_component^protein-containing complex`GO:0043235^cellular_component^receptor complex`GO:0005524^molecular_function^ATP binding`GO:0008201^molecular_function^heparin binding`GO:0042802^molecular_function^identical protein binding`GO:0004713^molecular_function^protein tyrosine kinase…	.	.	.	.	.	.	.	.	.	.	.	.	.	.	KEGG:hsa:238	.	.	.	.	.	.	.	.	LTK
NonamEVm004489	NonamEVm004489t1	NonamEVm004489t1.p1	52-1629[+]	gi|2043866930|ref|XM_002198182.6|^gi|2043866930|ref|XM_002198182.6|^Q:1-5512,H:385-5940^97.7%ID^E:0^PREDICTED: Taeniopygia guttata negative elongation factor complex member A (NELFA), mRNA	NELFA_HUMAN^NELFA_HUMAN^Q:52-1626,H:1-528^85.6%ID^E:7.04e-272^RecName: Full=Negative elongation factor A;^Eukaryota; Metazoa; Chordata; Craniata; Vertebrata; Euteleostomi; Mammalia; Eutheria; Euarchontoglires; Primates; Haplorrhini; Catarrhini; Hominidae; Homo	NELFA_HUMAN^NELFA_HUMAN^Q:1-525,H:1-528^85.6%ID^E:2.85e-299^RecName: Full=Negative elongation factor A;^Eukaryota; Metazoa; Chordata; Craniata; Vertebrata; Euteleostomi; Mammalia; Eutheria; Euarchontoglires; Primates; Haplorrhini; Catarrhini; Hominidae; Homo	XP_002198218.1^XP_002198218.1^Q:25-1626,H:6-539^100%ID^E:0^.^.^XP_002198218.1 negative elongation factor A [Taeniopygia guttata]	XP_010575628.1^XP_010575628.1^Q:1-525,H:15-539^100%ID^E:0^.^.^XP_010575628.1 PREDICTED: negative elongation factor A [Haliaeetus leucocephalus]	Negative elongation factor	NELFA	.	.	.	.	.	GO:0005829^cellular_component^cytosol`GO:0032021^cellular_component^NELF complex`GO:0016604^cellular_component^nuclear body`GO:0005654^cellular_component^nucleoplasm`GO:0005634^cellular_component^nucleus`GO:0003682^molecular_function^chromatin binding`GO:0060090^molecular_function^molecular adaptor activity`GO:0034244^biological_process^negative regulation of transcription elongation by RNA polym…	GO:0005829^cellular_component^cytosol`GO:0032021^cellular_component^NELF complex`GO:0016604^cellular_component^nuclear body`GO:0005654^cellular_component^nucleoplasm`GO:0005634^cellular_component^nucleus`GO:0003682^molecular_function^chromatin binding`GO:0060090^molecular_function^molecular adaptor activity`GO:0034244^biological_process^negative regulation of transcription elongation by RNA polym…	.	GO:0000122,GO:0003674,GO:0003676,GO:0003682,GO:0003723,GO:0005488,GO:0005575,GO:0005622,GO:0005623,GO:0005634,GO:0005654,GO:0005737,GO:0005829,GO:0006139,GO:0006351,GO:0006354,GO:0006355,GO:0006357,GO:0006366,GO:0006368,GO:0006725,GO:0006807,GO:0007275,GO:0008023,GO:0008150,GO:0008152,GO:0009058,GO:0009059,GO:0009889,GO:0009890,GO:0009891,GO:0009892,GO:0009893,GO:0009987,GO:0010467,GO:0010468,GO:…	2CEBP@1|root,2QTCD@2759|Eukaryota,38GNY@33154|Opisthokonta,3BD7N@33208|Metazoa,3CR5M@33213|Bilateria,483F9@7711|Chordata,48ZE4@7742|Vertebrata,4GT94@8782|Aves	S	ko:K15179	.	.	.	.	ko00000,ko03021	.	.	.	KEGG:hsa:7469	128390.XP_009469449.1	0.0	972.0	33208|Metazoa	.	.	.	.	NELFA
NonamEVm002663	NonamEVm002663t2	NonamEVm002663t2.p1	51-2255[+]	gi|2043861987|ref|XM_030268888.3|^gi|2043861987|ref|XM_030268888.3|^Q:1-8898,H:2002-10898^98.42%ID^E:0^PREDICTED: Taeniopygia guttata tau tubulin kinase 1 (TTBK1), transcript variant X2, mRNA	TTBK1_MOUSE^TTBK1_MOUSE^Q:6-2252,H:591-1308^50.3%ID^E:1.8e-125^RecName: Full=Tau-tubulin kinase 1;^Eukaryota; Metazoa; Chordata; Craniata; Vertebrata; Euteleostomi; Mammalia; Eutheria; Euarchontoglires; Glires; Rodentia; Myomorpha; Muroidea; Muridae; Murinae; Mus; Mus	TTBK1_MOUSE^TTBK1_MOUSE^Q:30-734,H:637-1308^51.7%ID^E:2.73e-133^RecName: Full=Tau-tubulin kinase 1;^Eukaryota; Metazoa; Chordata; Craniata; Vertebrata; Euteleostomi; Mammalia; Eutheria; Euarchontoglires; Glires; Rodentia; Myomorpha; Muroidea; Muridae; Murinae; Mus; Mus	XP_030124749.3^XP_030124749.3^Q:3-2252,H:709-1458^98.3%ID^E:0^.^.^XP_030124749.3 tau-tubulin kinase 1 isoform X1 [Taeniopygia guttata]	XP_030124749.3^XP_030124749.3^Q:1-734,H:725-1458^98.2%ID^E:0^.^.^XP_030124749.3 tau-tubulin kinase 1 isoform X1 [Taeniopygia guttata]	kinase, 1	TTBK1	.	Pkinase	.	.	.	GO:0005829^cellular_component^cytosol`GO:0005875^cellular_component^microtubule associated complex`GO:0043025^cellular_component^neuronal cell body`GO:0005654^cellular_component^nucleoplasm`GO:0005634^cellular_component^nucleus`GO:0048471^cellular_component^perinuclear region of cytoplasm`GO:0005524^molecular_function^ATP binding`GO:0106310^molecular_function^protein serine kinase activity`GO:000…	GO:0005829^cellular_component^cytosol`GO:0005875^cellular_component^microtubule associated complex`GO:0043025^cellular_component^neuronal cell body`GO:0005654^cellular_component^nucleoplasm`GO:0005634^cellular_component^nucleus`GO:0048471^cellular_component^perinuclear region of cytoplasm`GO:0005524^molecular_function^ATP binding`GO:0106310^molecular_function^protein serine kinase activity`GO:000…	.	GO:0001932,GO:0001934,GO:0002682,GO:0002684,GO:0002694,GO:0002696,GO:0003008,GO:0003674,GO:0003824,GO:0004672,GO:0004674,GO:0005575,GO:0005622,GO:0005623,GO:0005634,GO:0005654,GO:0005737,GO:0005819,GO:0005829,GO:0005856,GO:0005875,GO:0006464,GO:0006468,GO:0006793,GO:0006796,GO:0006807,GO:0007275,GO:0007399,GO:0007610,GO:0007611,GO:0008150,GO:0008152,GO:0008360,GO:0009892,GO:0009893,GO:0009987,GO:…	KOG1164@1|root,KOG1164@2759|Eukaryota,38ER3@33154|Opisthokonta,3B9A4@33208|Metazoa,3CWBQ@33213|Bilateria,481HJ@7711|Chordata,498XE@7742|Vertebrata,4GSYI@8782|Aves	T	ko:K08204,ko:K08815	ko04976,map04976	.	.	.	ko00000,ko00001,ko01000,ko01001,ko02000	2.A.1.19.15	.	.	KEGG:mmu:106763	181119.XP_005533072.1	0.0	1198.0	33208|Metazoa	2.7.11.26	.	.	.	TTBK1
NonamEVm000118	NonamEVm000118t3	NonamEVm000118t3.p1	41-6193[+]	gi|2043846198|ref|XM_032746898.2|^gi|2043846198|ref|XM_032746898.2|^Q:1-6405,H:822-7226^99.98%ID^E:0^PREDICTED: Taeniopygia guttata trio Rho guanine nucleotide exchange factor (TRIO), transcript variant X3, mRNA	TRIO_HUMAN^TRIO_HUMAN^Q:2-6187,H:217-2278^97.2%ID^E:0^RecName: Full=Triple functional domain protein;^Eukaryota; Metazoa; Chordata; Craniata; Vertebrata; Euteleostomi; Mammalia; Eutheria; Euarchontoglires; Primates; Haplorrhini; Catarrhini; Hominidae; Homo	TRIO_HUMAN^TRIO_HUMAN^Q:1-2049,H:230-2278^97.2%ID^E:0^RecName: Full=Triple functional domain protein;^Eukaryota; Metazoa; Chordata; Craniata; Vertebrata; Euteleostomi; Mammalia; Eutheria; Euarchontoglires; Primates; Haplorrhini; Catarrhini; Hominidae; Homo	XP_032602789.2^XP_032602789.2^Q:2-6190,H:266-2328^100%ID^E:0^.^.^XP_032602789.2 triple functional domain protein isoform X3 [Taeniopygia guttata]	XP_032602789.2^XP_032602789.2^Q:1-2050,H:279-2328^100%ID^E:0^.^.^XP_032602789.2 triple functional domain protein isoform X3 [Taeniopygia guttata]	Triple functional domain protein	TRIO	PF00435.26^Spectrin^NULL^112-215^E:3e-11`PF00435.26^Spectrin^NULL^341-441^E:1.6e-09`PF00435.26^Spectrin^NULL^680-777^E:8.4e-11`PF00435.26^Spectrin^NULL^911-1014^E:3.4e-11`PF00621.25^RhoGEF^NULL^1067-1235^E:2.1e-37`PF22697.1^SOS1_NGEF_PH^NULL^1251-1360^E:4.2e-32`PF00169.34^PH^NULL^1274-1361^E:5.6e-10`PF00018.33^SH3_1^NULL^1433-1484^E:1.5e-08`PF07653.22^SH3_2^NULL^1433-1483^E:1.1e-06`PF16609.10^SH3…	CRAL_TRIO,CRAL_TRIO_2,I-set,PH,Pkinase,RhoGEF,SH3-RhoG_link,SH3_1,Spectrin	.	.	.	GO:0042995^cellular_component^cell projection`GO:0005737^cellular_component^cytoplasm`GO:0005829^cellular_component^cytosol`GO:0019898^cellular_component^extrinsic component of membrane`GO:0098978^cellular_component^glutamatergic synapse`GO:0098794^cellular_component^postsynapse`GO:0048786^cellular_component^presynaptic active zone`GO:0005524^molecular_function^ATP binding`GO:0005085^molecular_fu…	GO:0042995^cellular_component^cell projection`GO:0005737^cellular_component^cytoplasm`GO:0005829^cellular_component^cytosol`GO:0019898^cellular_component^extrinsic component of membrane`GO:0098978^cellular_component^glutamatergic synapse`GO:0098794^cellular_component^postsynapse`GO:0048786^cellular_component^presynaptic active zone`GO:0005524^molecular_function^ATP binding`GO:0005085^molecular_fu…	GO:0005515^molecular_function^protein binding`GO:0005085^molecular_function^guanyl-nucleotide exchange factor activity	GO:0000003,GO:0000902,GO:0000904,GO:0001505,GO:0001558,GO:0001667,GO:0001764,GO:0001956,GO:0002009,GO:0002119,GO:0002164,GO:0002165,GO:0003006,GO:0003674,GO:0003824,GO:0004672,GO:0004674,GO:0005085,GO:0005088,GO:0005089,GO:0005488,GO:0005515,GO:0005575,GO:0005622,GO:0005623,GO:0005737,GO:0005829,GO:0005886,GO:0006464,GO:0006468,GO:0006793,GO:0006796,GO:0006807,GO:0006810,GO:0006897,GO:0006909,GO:…	KOG0032@1|root,KOG4240@1|root,KOG0032@2759|Eukaryota,KOG4240@2759|Eukaryota,38F7D@33154|Opisthokonta,3B94R@33208|Metazoa,3CSUG@33213|Bilateria,487YS@7711|Chordata,49442@7742|Vertebrata,4GKFK@8782|Aves	T	ko:K08810,ko:K15048,ko:K20690	.	.	.	.	ko00000,ko01000,ko01001,ko04131,ko04147	.	.	.	KEGG:hsa:7204	181119.XP_005533103.1	0.0	3917.0	33208|Metazoa	2.7.11.1	.	.	.	TRIO
NonamEVm012400	NonamEVm012400t1	NonamEVm012400t1.p1	10-516[+]	gi|2043846194|ref|XM_030267063.3|^gi|2043846194|ref|XM_030267063.3|^Q:1-939,H:10004-10942^100%ID^E:0^PREDICTED: Taeniopygia guttata trio Rho guanine nucleotide exchange factor (TRIO), transcript variant X1, mRNA	.	.	.	.	.	.	.	.	.	.	.	.	.	.	.	.	.	.	.	.	.	.	.	.	.	.	.	.	.	.	.	.	.	.	.	TRIO
NonamEVm018048	NonamEVm018048t1	NonamEVm018048t1.p1	10-366[+]	gi|1993813273|ref|XM_039707220.1|^gi|1993813273|ref|XM_039707220.1|^Q:291-2984,H:6159-8880^85.89%ID^E:0^PREDICTED: Passer montanus centrosomal protein 43 (CEP43), transcript variant X3, mRNA	.	.	.	.	.	.	.	.	.	.	.	.	.	.	.	.	.	.	.	.	.	.	.	.	.	.	.	.	.	.	.	.	.	.	.	NA
NonamEVm015096	NonamEVm015096t1	NonamEVm015096t1.p1	187-597[+]	gi|2043838902|ref|XM_030263301.3|^gi|2043838902|ref|XM_030263301.3|^Q:1-6133,H:5050-11191^97.79%ID^E:0^PREDICTED: Taeniopygia guttata diacylglycerol kinase iota (DGKI), transcript variant X6, mRNA	.	.	.	.	.	.	.	.	.	.	.	.	.	.	.	.	.	.	.	.	.	.	.	.	.	.	.	.	.	.	.	.	.	.	.	DGKI
NonamEVm001082	NonamEVm001082t1	NonamEVm001082t1.p1	10-3300[+]	gi|2043885318|ref|XM_030279893.3|^gi|2043885318|ref|XM_030279893.3|^Q:3915-8684,H:3565-8329^99.52%ID^E:0^PREDICTED: Taeniopygia guttata ATPase 13A3 (ATP13A3), transcript variant X4, mRNA	AT133_MACFA^AT133_MACFA^Q:1-3264,H:14-1104^82.5%ID^E:0^RecName: Full=Polyamine-transporting ATPase 13A3;^Eukaryota; Metazoa; Chordata; Craniata; Vertebrata; Euteleostomi; Mammalia; Eutheria; Euarchontoglires; Primates; Haplorrhini; Catarrhini; Cercopithecidae; Cercopithecinae; Macaca	AT133_MACFA^AT133_MACFA^Q:1-1085,H:17-1104^82.4%ID^E:0^RecName: Full=Polyamine-transporting ATPase 13A3;^Eukaryota; Metazoa; Chordata; Craniata; Vertebrata; Euteleostomi; Mammalia; Eutheria; Euarchontoglires; Primates; Haplorrhini; Catarrhini; Cercopithecidae; Cercopithecinae; Macaca	XP_030135751.3^XP_030135751.3^Q:1-3282,H:41-1134^99.5%ID^E:0^.^.^XP_030135751.3 probable cation-transporting ATPase 13A3 isoform X1 [Taeniopygia guttata]	XP_030135751.3^XP_030135751.3^Q:1-1091,H:44-1134^99.5%ID^E:0^.^.^XP_030135751.3 probable cation-transporting ATPase 13A3 isoform X1 [Taeniopygia guttata]	cation-transporting ATPase	ATP13A3	PF12409.13^P5-ATPase^NULL^1-130^E:7e-32`PF00690.31^Cation_ATPase_N^NULL^148-206^E:2.2e-07`PF00122.25^E1-E2_ATPase^NULL^252-455^E:2.6e-35`PF13246.11^Cation_ATPase^NULL^602-643^E:4e-07	Cation_ATPase,Cation_ATPase_C,Cation_ATPase_N,E1-E2_ATPase,Hydrolase,P5-ATPase	.	TMRs:PredHel=8^Topology=i13-35o211-233i392-414o429-448i912-934o949-966i987-1009o1055-1072i	.	GO:0031901^cellular_component^early endosome membrane`GO:0031902^cellular_component^late endosome membrane`GO:0055038^cellular_component^recycling endosome membrane`GO:0015594^molecular_function^ABC-type putrescine transporter activity`GO:0005524^molecular_function^ATP binding`GO:0016887^molecular_function^ATP hydrolysis activity`GO:0019829^molecular_function^ATPase-coupled monoatomic cation tran…	GO:0031901^cellular_component^early endosome membrane`GO:0031902^cellular_component^late endosome membrane`GO:0055038^cellular_component^recycling endosome membrane`GO:0015594^molecular_function^ABC-type putrescine transporter activity`GO:0005524^molecular_function^ATP binding`GO:0016887^molecular_function^ATP hydrolysis activity`GO:0019829^molecular_function^ATPase-coupled monoatomic cation tran…	.	GO:0000323,GO:0003674,GO:0003824,GO:0005215,GO:0005388,GO:0005575,GO:0005622,GO:0005623,GO:0005737,GO:0005764,GO:0005773,GO:0005774,GO:0005886,GO:0005887,GO:0006457,GO:0006810,GO:0006811,GO:0006812,GO:0006816,GO:0006873,GO:0006874,GO:0006875,GO:0008150,GO:0008324,GO:0009987,GO:0015075,GO:0015085,GO:0015318,GO:0015399,GO:0015405,GO:0015662,GO:0016020,GO:0016021,GO:0016462,GO:0016787,GO:0016817,GO:…	COG0474@1|root,KOG0208@2759|Eukaryota,38CWV@33154|Opisthokonta,3BDNI@33208|Metazoa,3CRXC@33213|Bilateria,486TH@7711|Chordata,493WQ@7742|Vertebrata,4GTTV@8782|Aves	P	ko:K13526,ko:K14951	.	.	.	.	ko00000,ko01000	3.A.3.10	.	.	KEGG:mcf:102142290	181119.XP_005527155.1	0.0	2103.0	33208|Metazoa	.	.	.	.	ATP13A3
NonamEVm002688	NonamEVm002688t1	NonamEVm002688t1.p1	66-2258[+]	gi|2043862368|ref|XM_041715421.1|^gi|2043862368|ref|XM_041715421.1|^Q:2173-8653,H:2696-9190^99%ID^E:0^PREDICTED: Taeniopygia guttata potassium voltage-gated channel subfamily H member 1 (KCNH1), transcript variant X1, mRNA	KCNH1_RAT^KCNH1_RAT^Q:63-2174,H:2-705^96.7%ID^E:0^RecName: Full=Potassium voltage-gated channel subfamily H member 1;^Eukaryota; Metazoa; Chordata; Craniata; Vertebrata; Euteleostomi; Mammalia; Eutheria; Euarchontoglires; Glires; Rodentia; Myomorpha; Muroidea; Muridae; Murinae; Rattus	KCNH1_RAT^KCNH1_RAT^Q:1-703,H:3-705^96.7%ID^E:0^RecName: Full=Potassium voltage-gated channel subfamily H member 1;^Eukaryota; Metazoa; Chordata; Craniata; Vertebrata; Euteleostomi; Mammalia; Eutheria; Euarchontoglires; Glires; Rodentia; Myomorpha; Muroidea; Muridae; Murinae; Rattus	XP_030092068.2^XP_030092068.2^Q:66-2174,H:1-703^99.9%ID^E:0^.^.^XP_030092068.2 potassium voltage-gated channel subfamily H member 1 [Serinus canaria]	XP_030092068.2^XP_030092068.2^Q:1-703,H:1-703^99.9%ID^E:0^.^.^XP_030092068.2 potassium voltage-gated channel subfamily H member 1 [Serinus canaria]	Potassium voltage-gated channel, subfamily H	KCNH1	PF13426.12^PAS_9^NULL^39-133^E:2.4e-19`PF00989.30^PAS^NULL^40-131^E:8.1e-07`PF00520.36^Ion_trans^NULL^217-480^E:2.1e-38`PF07885.21^Ion_trans_2^NULL^417-474^E:1.3e-13`PF00027.34^cNMP_binding^NULL^571-653^E:2.7e-14`PF13426.12^PAS_9^NULL^679-700^E:1300	Ion_trans,PAS_9,cNMP_binding	.	TMRs:PredHel=5^Topology=o217-239i246-265o342-364i419-441o451-473i	.	GO:0030673^cellular_component^axolemma`GO:0030424^cellular_component^axon`GO:0009986^cellular_component^cell surface`GO:0030425^cellular_component^dendrite`GO:0031901^cellular_component^early endosome membrane`GO:0043025^cellular_component^neuronal cell body`GO:0005637^cellular_component^nuclear inner membrane`GO:0098688^cellular_component^parallel fiber to Purkinje cell synapse`GO:0043204^cellul…	GO:0030673^cellular_component^axolemma`GO:0030424^cellular_component^axon`GO:0009986^cellular_component^cell surface`GO:0030425^cellular_component^dendrite`GO:0031901^cellular_component^early endosome membrane`GO:0043025^cellular_component^neuronal cell body`GO:0005637^cellular_component^nuclear inner membrane`GO:0098688^cellular_component^parallel fiber to Purkinje cell synapse`GO:0043204^cellul…	GO:0006355^biological_process^regulation of DNA-templated transcription`GO:0005216^molecular_function^monoatomic ion channel activity`GO:0006811^biological_process^monoatomic ion transport`GO:0055085^biological_process^transmembrane transport`GO:0016020^cellular_component^membrane	GO:0000003,GO:0000768,GO:0001964,GO:0003008,GO:0003012,GO:0003674,GO:0005215,GO:0005216,GO:0005244,GO:0005249,GO:0005251,GO:0005261,GO:0005267,GO:0005488,GO:0005515,GO:0005516,GO:0005543,GO:0005575,GO:0005622,GO:0005623,GO:0005634,GO:0005635,GO:0005637,GO:0005737,GO:0005768,GO:0005769,GO:0005886,GO:0005887,GO:0005902,GO:0006810,GO:0006811,GO:0006812,GO:0006813,GO:0006936,GO:0006949,GO:0007154,GO:…	COG2202@1|root,KOG0501@2759|Eukaryota,38HAJ@33154|Opisthokonta,3BB5P@33208|Metazoa,3CRBS@33213|Bilateria,48413@7711|Chordata,48VHI@7742|Vertebrata,4GQ51@8782|Aves	P	ko:K04904,ko:K04908	.	.	.	.	ko00000,ko04040	1.A.1.20.4,1.A.1.20.6,1.I.1.1.3	.	.	KEGG:rno:65198	181119.XP_005523416.1	0.0	1410.0	33208|Metazoa	.	.	.	.	KCNH1, LOC121469794
NonamEVm000608	NonamEVm000608t1	NonamEVm000608t1.p1	66-4109[+]	gi|2043818666|ref|XM_030272070.3|^gi|2043818666|ref|XM_030272070.3|^Q:1-4070,H:1913-5982^100%ID^E:0^PREDICTED: Taeniopygia guttata A-kinase anchoring protein 11 (AKAP11), transcript variant X2, mRNA	AKA11_HUMAN^AKA11_HUMAN^Q:3-4049,H:573-1889^49.3%ID^E:0^RecName: Full=A-kinase anchor protein 11;^Eukaryota; Metazoa; Chordata; Craniata; Vertebrata; Euteleostomi; Mammalia; Eutheria; Euarchontoglires; Primates; Haplorrhini; Catarrhini; Hominidae; Homo	AKA11_HUMAN^AKA11_HUMAN^Q:1-1327,H:594-1888^48.9%ID^E:0^RecName: Full=A-kinase anchor protein 11;^Eukaryota; Metazoa; Chordata; Craniata; Vertebrata; Euteleostomi; Mammalia; Eutheria; Euarchontoglires; Primates; Haplorrhini; Catarrhini; Hominidae; Homo	XP_030127930.3^XP_030127930.3^Q:3-4073,H:595-1951^100%ID^E:0^.^.^XP_030127930.3 A-kinase anchor protein 11 isoform X1 [Taeniopygia guttata]	XP_030127930.3^XP_030127930.3^Q:1-1336,H:616-1951^100%ID^E:0^.^.^XP_030127930.3 A-kinase anchor protein 11 isoform X1 [Taeniopygia guttata]	anchor protein 11	AKAP11	.	AKAP_110	.	.	.	GO:0005813^cellular_component^centrosome`GO:0005737^cellular_component^cytoplasm`GO:0005829^cellular_component^cytosol`GO:0005730^cellular_component^nucleolus`GO:0005886^cellular_component^plasma membrane`GO:0051018^molecular_function^protein kinase A binding`GO:0034237^molecular_function^protein kinase A regulatory subunit binding`GO:0008157^molecular_function^protein phosphatase 1 binding`GO:00…	GO:0005813^cellular_component^centrosome`GO:0005737^cellular_component^cytoplasm`GO:0005829^cellular_component^cytosol`GO:0005730^cellular_component^nucleolus`GO:0005886^cellular_component^plasma membrane`GO:0051018^molecular_function^protein kinase A binding`GO:0034237^molecular_function^protein kinase A regulatory subunit binding`GO:0008157^molecular_function^protein phosphatase 1 binding`GO:00…	.	GO:0003674,GO:0005198,GO:0005488,GO:0005515,GO:0005575,GO:0005622,GO:0005623,GO:0005634,GO:0005730,GO:0005737,GO:0005777,GO:0005815,GO:0005829,GO:0005856,GO:0005886,GO:0007154,GO:0007165,GO:0008150,GO:0008157,GO:0009966,GO:0009987,GO:0010646,GO:0010738,GO:0015630,GO:0016020,GO:0019207,GO:0019220,GO:0019222,GO:0019899,GO:0019900,GO:0019901,GO:0019902,GO:0019903,GO:0023051,GO:0023052,GO:0030234,GO:…	2C9ZK@1|root,2QRN4@2759|Eukaryota,38GYQ@33154|Opisthokonta,3BGGF@33208|Metazoa,3CTHJ@33213|Bilateria,483CY@7711|Chordata,497R7@7742|Vertebrata,4GSCJ@8782|Aves	S	ko:K16527	.	.	.	.	ko00000,ko01009	.	.	.	KEGG:hsa:11215	181119.XP_005516453.1	0.0	2258.0	33208|Metazoa	.	.	.	.	AKAP11
NonamEVm017116	NonamEVm017116t1	NonamEVm017116t1.p1	10-378[+]	gi|2390895741|emb|OX381652.1|^gi|2390895741|emb|OX381652.1|^Q:980-4069,H:30856494-30859646^82.14%ID^E:0^Haliaeetus albicilla genome assembly, chromosome: 15	.	.	PKU40380.1^PKU40380.1^Q:1-306,H:182-282^61.8%ID^E:1.3e-25^.^.^PKU40380.1 reverse hypothetical protein [Limosa lapponica baueri]	PKU40380.1^PKU40380.1^Q:1-99,H:185-282^61.6%ID^E:4.71e-29^.^.^PKU40380.1 reverse hypothetical protein [Limosa lapponica baueri]	Ribonuclease H protein	.	.	Exo_endo_phos_2,RVT_1	.	.	.	.	.	.	.	KOG1075@1|root,KOG1075@2759|Eukaryota	E	.	.	.	.	.	.	.	.	.	.	13735.ENSPSIP00000000675	1.3e-18	85.1	2759|Eukaryota	.	.	.	.	NA
NonamEVm000099	NonamEVm000099t1	NonamEVm000099t1.p1	102-6461[+]	gi|1209976399|ref|XM_021525560.1|^gi|1209976399|ref|XM_021525560.1|^Q:1-8571,H:36-8611^97.46%ID^E:0^PREDICTED: Lonchura striata domestica multiple PDZ domain crumbs cell polarity complex component (MPDZ), transcript variant X7, mRNA	MPDZ_HUMAN^MPDZ_HUMAN^Q:102-6458,H:1-2070^70.8%ID^E:0^RecName: Full=Multiple PDZ domain protein;^Eukaryota; Metazoa; Chordata; Craniata; Vertebrata; Euteleostomi; Mammalia; Eutheria; Euarchontoglires; Primates; Haplorrhini; Catarrhini; Hominidae; Homo	MPDZ_HUMAN^MPDZ_HUMAN^Q:1-2119,H:1-2070^70.8%ID^E:0^RecName: Full=Multiple PDZ domain protein;^Eukaryota; Metazoa; Chordata; Craniata; Vertebrata; Euteleostomi; Mammalia; Eutheria; Euarchontoglires; Primates; Haplorrhini; Catarrhini; Hominidae; Homo	XP_012433199.2^XP_012433199.2^Q:102-6458,H:1-2143^98.9%ID^E:0^.^.^XP_012433199.2 multiple PDZ domain protein isoform X1 [Taeniopygia guttata]	XP_012433199.2^XP_012433199.2^Q:1-2119,H:1-2143^98.9%ID^E:0^.^.^XP_012433199.2 multiple PDZ domain protein isoform X1 [Taeniopygia guttata]	Multiple PDZ domain	MPDZ	PF09045.15^L27_2^NULL^6-63^E:3.5e-33`PF00595.29^PDZ^NULL^142-224^E:3.5e-16`PF17820.6^PDZ_6^NULL^171-226^E:1.8e-07`PF00595.29^PDZ^NULL^267-337^E:1.8e-15`PF00595.29^PDZ^NULL^381-461^E:1e-16`PF00595.29^PDZ^NULL^707-789^E:5.6e-13`PF17820.6^PDZ_6^NULL^735-790^E:8.2e-08`PF00595.29^PDZ^NULL^1012-1079^E:3.3e-13`PF00595.29^PDZ^NULL^1173-1252^E:1e-15`PF00595.29^PDZ^NULL^1397-1473^E:9.8e-12`PF00595.29^PDZ^N…	L27_2,MPDZ_u10,PDZ	.	.	.	GO:0045177^cellular_component^apical part of cell`GO:0016324^cellular_component^apical plasma membrane`GO:0016327^cellular_component^apicolateral plasma membrane`GO:0005923^cellular_component^bicellular tight junction`GO:0005737^cellular_component^cytoplasm`GO:0030425^cellular_component^dendrite`GO:0005886^cellular_component^plasma membrane`GO:0014069^cellular_component^postsynaptic density`GO:00…	GO:0045177^cellular_component^apical part of cell`GO:0016324^cellular_component^apical plasma membrane`GO:0016327^cellular_component^apicolateral plasma membrane`GO:0005923^cellular_component^bicellular tight junction`GO:0005737^cellular_component^cytoplasm`GO:0030425^cellular_component^dendrite`GO:0005886^cellular_component^plasma membrane`GO:0014069^cellular_component^postsynaptic density`GO:00…	GO:0005515^molecular_function^protein binding	GO:0003674,GO:0005488,GO:0005515,GO:0005575,GO:0005622,GO:0005623,GO:0005737,GO:0005886,GO:0005911,GO:0005923,GO:0007154,GO:0007155,GO:0007165,GO:0007272,GO:0007275,GO:0007399,GO:0008022,GO:0008150,GO:0008366,GO:0009987,GO:0012505,GO:0014069,GO:0016020,GO:0016324,GO:0016327,GO:0022610,GO:0023052,GO:0030054,GO:0030424,GO:0030425,GO:0031410,GO:0031982,GO:0032279,GO:0032501,GO:0032502,GO:0032794,GO:…	KOG3528@1|root,KOG3528@2759|Eukaryota,38Q0G@33154|Opisthokonta,3BF0Y@33208|Metazoa,3CVXZ@33213|Bilateria,486UK@7711|Chordata,491QZ@7742|Vertebrata,4GTDU@8782|Aves	S	ko:K06092,ko:K06095	ko04390,ko04391,ko04530,ko05165,map04390,map04391,map04530,map05165	.	.	.	ko00000,ko00001	.	.	.	KEGG:hsa:8777	59894.ENSFALP00000006675	0.0	3821.0	33208|Metazoa	.	.	.	.	MPDZ
NonamEVm015514	NonamEVm015514t1	NonamEVm015514t1.p1	949-1350[+]	gi|1862844203|emb|LR812106.1|^gi|1862844203|emb|LR812106.1|^Q:237-1354,H:36013458-36012350^90.41%ID^E:0^Erithacus rubecula genome assembly, chromosome: 4	FRS2_HUMAN^FRS2_HUMAN^Q:177-434,H:1-86^96.5%ID^E:1.02e-51^RecName: Full=Fibroblast growth factor receptor substrate 2;^Eukaryota; Metazoa; Chordata; Craniata; Vertebrata; Euteleostomi; Mammalia; Eutheria; Euarchontoglires; Primates; Haplorrhini; Catarrhini; Hominidae; Homo	.	KFQ42031.1^KFQ42031.1^Q:171-434,H:1-88^98.9%ID^E:3.14e-56^.^.^KFQ42031.1 Fibroblast growth factor receptor substrate 2, partial [Nestor notabilis]	.	.	.	.	.	.	.	.	GO:0005912^cellular_component^adherens junction`GO:0005911^cellular_component^cell-cell junction`GO:0005737^cellular_component^cytoplasm`GO:0005829^cellular_component^cytosol`GO:0012505^cellular_component^endomembrane system`GO:0016020^cellular_component^membrane`GO:0005886^cellular_component^plasma membrane`GO:0005104^molecular_function^fibroblast growth factor receptor binding`GO:0005168^molecu…	.	.	.	.	.	.	.	.	.	.	.	.	.	.	KEGG:hsa:10818	.	.	.	.	.	.	.	.	FRS2
NonamEVm000012	NonamEVm000012t1	NonamEVm000012t1.p1	81-8558[+]	gi|2043835973|ref|XM_030289102.3|^gi|2043835973|ref|XM_030289102.3|^Q:1-8683,H:130-8812^99.62%ID^E:0^PREDICTED: Taeniopygia guttata von Willebrand factor (VWF), transcript variant X1, mRNA	VWF_HUMAN^VWF_HUMAN^Q:192-8525,H:30-2812^56.5%ID^E:0^RecName: Full=von Willebrand factor;^Eukaryota; Metazoa; Chordata; Craniata; Vertebrata; Euteleostomi; Mammalia; Eutheria; Euarchontoglires; Primates; Haplorrhini; Catarrhini; Hominidae; Homo	VWF_HUMAN^VWF_HUMAN^Q:38-2815,H:30-2812^56.5%ID^E:0^RecName: Full=von Willebrand factor;^Eukaryota; Metazoa; Chordata; Craniata; Vertebrata; Euteleostomi; Mammalia; Eutheria; Euarchontoglires; Primates; Haplorrhini; Catarrhini; Hominidae; Homo	XP_030144962.3^XP_030144962.3^Q:81-8555,H:1-2825^99.7%ID^E:0^.^.^XP_030144962.3 von Willebrand factor isoform X1 [Taeniopygia guttata]	XP_030144962.3^XP_030144962.3^Q:1-2825,H:1-2825^99.7%ID^E:0^.^.^XP_030144962.3 von Willebrand factor isoform X1 [Taeniopygia guttata]	Von Willebrand factor	VWF	PF00094.30^VWD^NULL^43-187^E:7.7e-28`PF08742.16^C8^NULL^233-299^E:1.8e-18`PF01826.22^TIL^NULL^303-356^E:7.6e-12`PF00094.30^VWD^NULL^396-549^E:2.6e-40`PF08742.16^C8^NULL^592-657^E:9e-21`PF01826.22^TIL^NULL^660-715^E:2.6e-13`PF00094.30^VWD^NULL^875-1020^E:1.4e-30`PF08742.16^C8^NULL^1071-1138^E:7.5e-22`PF01826.22^TIL^NULL^1156-1207^E:4.8e-07`PF00092.33^VWA^NULL^1280-1442^E:1.2e-23`PF00092.33^VWA^NUL…	C8,TIL,VWA,VWA_N2,VWC,VWD	.	TMRs:PredHel=1^Topology=i13-35o	.	GO:0062023^cellular_component^collagen-containing extracellular matrix`GO:0005783^cellular_component^endoplasmic reticulum`GO:0070062^cellular_component^extracellular exosome`GO:0031012^cellular_component^extracellular matrix`GO:0005576^cellular_component^extracellular region`GO:0005615^cellular_component^extracellular space`GO:0031091^cellular_component^platelet alpha granule`GO:0031093^cellular…	GO:0062023^cellular_component^collagen-containing extracellular matrix`GO:0005783^cellular_component^endoplasmic reticulum`GO:0070062^cellular_component^extracellular exosome`GO:0031012^cellular_component^extracellular matrix`GO:0005576^cellular_component^extracellular region`GO:0005615^cellular_component^extracellular space`GO:0031091^cellular_component^platelet alpha granule`GO:0031093^cellular…	GO:0005515^molecular_function^protein binding	GO:0000003,GO:0001101,GO:0001775,GO:0001889,GO:0001890,GO:0002020,GO:0002237,GO:0002576,GO:0003006,GO:0003674,GO:0005102,GO:0005178,GO:0005488,GO:0005515,GO:0005518,GO:0005575,GO:0005576,GO:0005615,GO:0005622,GO:0005623,GO:0005737,GO:0005783,GO:0005886,GO:0006807,GO:0006810,GO:0006887,GO:0006950,GO:0007155,GO:0007275,GO:0007584,GO:0007596,GO:0007597,GO:0007599,GO:0008150,GO:0008152,GO:0009266,GO:…	KOG1216@1|root,KOG1216@2759|Eukaryota,38BYG@33154|Opisthokonta,3BBY5@33208|Metazoa,3CRZ6@33213|Bilateria,47ZAI@7711|Chordata,4956Q@7742|Vertebrata,4GNR7@8782|Aves	W	ko:K03900,ko:K10955,ko:K21125	ko04151,ko04510,ko04512,ko04610,ko04611,ko04657,ko05146,ko05165,ko05226,map04151,map04510,map04512,map04610,map04611,map04657,map05146,map05165,map05226	.	.	.	ko00000,ko00001,ko03110,ko04131,ko04147,ko04516	.	.	.	KEGG:hsa:7450	181119.XP_005532742.1	0.0	5557.0	33208|Metazoa	.	.	.	.	VWF
NonamEVm002682	NonamEVm002682t1	NonamEVm002682t1.p1	388-2583[+]	gi|2043883918|ref|XM_030278839.3|^gi|2043883918|ref|XM_030278839.3|^Q:1-9692,H:37-9732^98.95%ID^E:0^PREDICTED: Taeniopygia guttata phosphatidylinositol 3-kinase regulatory subunit gamma (LOC100221185), transcript variant X1, mRNA	P85A_PONAB^P85A_PONAB^Q:394-2559,H:2-721^61.3%ID^E:6.55e-268^RecName: Full=Phosphatidylinositol 3-kinase regulatory subunit alpha;^Eukaryota; Metazoa; Chordata; Craniata; Vertebrata; Euteleostomi; Mammalia; Eutheria; Euarchontoglires; Primates; Haplorrhini; Catarrhini; Hominidae; Pongo	P85A_PONAB^P85A_PONAB^Q:3-724,H:2-721^61.3%ID^E:1.29e-292^RecName: Full=Phosphatidylinositol 3-kinase regulatory subunit alpha;^Eukaryota; Metazoa; Chordata; Craniata; Vertebrata; Euteleostomi; Mammalia; Eutheria; Euarchontoglires; Primates; Haplorrhini; Catarrhini; Hominidae; Pongo	XP_030134699.3^XP_030134699.3^Q:388-2580,H:1-731^99.6%ID^E:0^.^.^XP_030134699.3 phosphatidylinositol 3-kinase regulatory subunit gamma isoform X1 [Taeniopygia guttata]	XP_030134699.3^XP_030134699.3^Q:1-731,H:1-731^99.6%ID^E:0^.^.^XP_030134699.3 phosphatidylinositol 3-kinase regulatory subunit gamma isoform X1 [Taeniopygia guttata]	Phosphatidylinositol 3-kinase regulatory subunit P85 inter-SH2 domain	PIK3R3	PF00620.32^RhoGAP^NULL^127-272^E:8.4e-21`PF00017.29^SH2^NULL^334-409^E:1.8e-19`PF16454.10^PI3K_P85_iSH2^NULL^432-600^E:1.1e-66`PF00017.29^SH2^NULL^627-701^E:2.2e-20	C1_1,PI3K_P85_iSH2,RhoGAP,SAM_2,SH2	.	.	.	GO:0005737^cellular_component^cytoplasm`GO:0005829^cellular_component^cytosol`GO:0005634^cellular_component^nucleus`GO:0005942^cellular_component^phosphatidylinositol 3-kinase complex`GO:0046935^molecular_function^1-phosphatidylinositol-3-kinase regulator activity`GO:0032869^biological_process^cellular response to insulin stimulus`GO:0008286^biological_process^insulin receptor signaling pathway`G…	GO:0005737^cellular_component^cytoplasm`GO:0005829^cellular_component^cytosol`GO:0005634^cellular_component^nucleus`GO:0005942^cellular_component^phosphatidylinositol 3-kinase complex`GO:0046935^molecular_function^1-phosphatidylinositol-3-kinase regulator activity`GO:0032869^biological_process^cellular response to insulin stimulus`GO:0008286^biological_process^insulin receptor signaling pathway`G…	GO:0007165^biological_process^signal transduction	GO:0001784,GO:0002119,GO:0002164,GO:0003674,GO:0003824,GO:0005488,GO:0005515,GO:0005575,GO:0005622,GO:0005623,GO:0005737,GO:0005829,GO:0005942,GO:0005943,GO:0006629,GO:0006644,GO:0006650,GO:0006661,GO:0006793,GO:0006796,GO:0007154,GO:0007165,GO:0007166,GO:0007167,GO:0007169,GO:0007275,GO:0007568,GO:0008150,GO:0008152,GO:0008286,GO:0008340,GO:0008361,GO:0008610,GO:0008654,GO:0009058,GO:0009719,GO:…	KOG4637@1|root,KOG4637@2759|Eukaryota,38EZE@33154|Opisthokonta,3BBJ1@33208|Metazoa,3CR9Q@33213|Bilateria,48DGZ@7711|Chordata,498KS@7742|Vertebrata,4GW95@8782|Aves	T	ko:K02649	ko01521,ko01522,ko01524,ko04012,ko04014,ko04015,ko04024,ko04062,ko04066,ko04068,ko04070,ko04071,ko04072,ko04140,ko04150,ko04151,ko04152,ko04210,ko04211,ko04213,ko04218,ko04360,ko04370,ko04380,ko04510,ko04550,ko04611,ko04620,ko04630,ko04650,ko04660,ko04662,ko04664,ko04666,ko04668,ko04670,ko04722,ko04725,ko04750,ko04810,ko04910,ko04914,ko04915,ko04917,ko04919,ko04923,ko04926,ko04930,ko04931,ko04932…	M00676	R03362,R04545,R05795	RC00002,RC00078	ko00000,ko00001,ko00002,ko04131	.	.	.	KEGG:pon:100173589	59894.ENSFALP00000009923	0.0	1332.0	33208|Metazoa	.	.	.	.	LOC100221185, LOC121470360
NonamEVm000011	NonamEVm000011t1	NonamEVm000011t1.p1	151-8664[+]	gi|2043888788|ref|XM_041711266.1|^gi|2043888788|ref|XM_041711266.1|^Q:1-9326,H:161-9486^99.96%ID^E:0^PREDICTED: Taeniopygia guttata APC regulator of WNT signaling pathway (APC), transcript variant X3, mRNA	APC_HUMAN^APC_HUMAN^Q:151-8661,H:1-2843^81.6%ID^E:0^RecName: Full=Adenomatous polyposis coli protein;^Eukaryota; Metazoa; Chordata; Craniata; Vertebrata; Euteleostomi; Mammalia; Eutheria; Euarchontoglires; Primates; Haplorrhini; Catarrhini; Hominidae; Homo	APC_HUMAN^APC_HUMAN^Q:1-2837,H:1-2843^81.6%ID^E:0^RecName: Full=Adenomatous polyposis coli protein;^Eukaryota; Metazoa; Chordata; Craniata; Vertebrata; Euteleostomi; Mammalia; Eutheria; Euarchontoglires; Primates; Haplorrhini; Catarrhini; Hominidae; Homo	XP_030113882.3^XP_030113882.3^Q:151-8661,H:1-2837^99.9%ID^E:0^.^.^XP_030113882.3 adenomatous polyposis coli protein isoform X2 [Taeniopygia guttata]	XP_030113882.3^XP_030113882.3^Q:1-2837,H:1-2837^99.9%ID^E:0^.^.^XP_030113882.3 adenomatous polyposis coli protein isoform X2 [Taeniopygia guttata]	adenomatous polyposis coli	APC	PF16689.10^APC_N_CC^NULL^4-55^E:1.2e-29`PF11414.13^Suppressor_APC^NULL^134-202^E:6.9e-16`PF18797.6^APC_rep^NULL^393-466^E:1.9e-40`PF00514.28^Arm^NULL^523-552^E:2.5e-05`PF00514.28^Arm^NULL^649-689^E:6.4e-08`PF16629.10^Arm_APC_u3^NULL^732-1019^E:2.5e-165`PF05972.16^APC_15aa^NULL^1021-1035^E:9.4e-06`PF16630.10^APC_u5^NULL^1037-1136^E:1.8e-51`PF05972.16^APC_15aa^NULL^1156-1170^E:6.9e-06`PF05972.16^AP…	APC_15aa,APC_N_CC,APC_basic,APC_r,APC_u13,APC_u14,APC_u15,APC_u5,APC_u9,Arm,Arm_APC_u3,EB1_binding,SAMP,Suppressor_APC	.	.	IRES_APC^RF00462^1-53^+^79.8^8.5e-18	GO:0005912^cellular_component^adherens junction`GO:0030877^cellular_component^beta-catenin destruction complex`GO:0005923^cellular_component^bicellular tight junction`GO:0016342^cellular_component^catenin complex`GO:0005813^cellular_component^centrosome`GO:0005737^cellular_component^cytoplasm`GO:0005881^cellular_component^cytoplasmic microtubule`GO:0005829^cellular_component^cytosol`GO:0005794^ce…	GO:0005912^cellular_component^adherens junction`GO:0030877^cellular_component^beta-catenin destruction complex`GO:0005923^cellular_component^bicellular tight junction`GO:0016342^cellular_component^catenin complex`GO:0005813^cellular_component^centrosome`GO:0005737^cellular_component^cytoplasm`GO:0005881^cellular_component^cytoplasmic microtubule`GO:0005829^cellular_component^cytosol`GO:0005794^ce…	GO:0005515^molecular_function^protein binding`GO:0008013^molecular_function^beta-catenin binding`GO:0016055^biological_process^Wnt signaling pathway`GO:0008017^molecular_function^microtubule binding	GO:0000003,GO:0000075,GO:0000079,GO:0000226,GO:0000278,GO:0000281,GO:0000775,GO:0000776,GO:0000820,GO:0000902,GO:0000904,GO:0000910,GO:0000922,GO:0001654,GO:0001655,GO:0001700,GO:0001704,GO:0001706,GO:0001708,GO:0001711,GO:0001714,GO:0001726,GO:0001775,GO:0001822,GO:0001932,GO:0001933,GO:0001942,GO:0002020,GO:0002119,GO:0002164,GO:0002165,GO:0002168,GO:0002376,GO:0002520,GO:0002521,GO:0002682,GO:…	KOG2122@1|root,KOG2122@2759|Eukaryota,39IR6@33154|Opisthokonta,3BB0V@33208|Metazoa,3CU67@33213|Bilateria,483DE@7711|Chordata,4968H@7742|Vertebrata,4GJZE@8782|Aves	TZ	ko:K02085	ko04310,ko04390,ko04550,ko04810,ko04934,ko05165,ko05166,ko05200,ko05206,ko05210,ko05213,ko05217,ko05224,ko05225,ko05226,map04310,map04390,map04550,map04810,map04934,map05165,map05166,map05200,map05206,map05210,map05213,map05217,map05224,map05225,map05226	.	.	.	ko00000,ko00001,ko01009,ko03036,ko04812	.	.	.	KEGG:hsa:324	181119.XP_005530052.1	0.0	4980.0	33208|Metazoa	.	.	.	.	APC, LOC115491019
NonamEVm011646	NonamEVm011646t1	NonamEVm011646t1.p1	2030-2587[+]	gi|1340991687|ref|XR_002861888.1|^gi|1340991687|ref|XR_002861888.1|^Q:285-3940,H:8082-4447^87.5%ID^E:0^PREDICTED: Cyanistes caeruleus uncharacterized LOC111924884 (LOC111924884), ncRNA	DTNA_HUMAN^DTNA_HUMAN^Q:131-370,H:1-71^67.5%ID^E:1.62e-19^RecName: Full=Dystrobrevin alpha {ECO:0000305};^Eukaryota; Metazoa; Chordata; Craniata; Vertebrata; Euteleostomi; Mammalia; Eutheria; Euarchontoglires; Primates; Haplorrhini; Catarrhini; Hominidae; Homo	.	KAF2985180.1^KAF2985180.1^Q:122-307,H:191-252^96.8%ID^E:1.11e-26^.^.^KAF2985180.1 hypothetical protein EK904_007494 [Melospiza melodia maxima]	.	.	.	.	.	.	.	.	GO:0030424^cellular_component^axon`GO:0030054^cellular_component^cell junction`GO:0005737^cellular_component^cytoplasm`GO:0031234^cellular_component^extrinsic component of cytoplasmic side of plasma membrane`GO:0045111^cellular_component^intermediate filament cytoskeleton`GO:0005654^cellular_component^nucleoplasm`GO:0005886^cellular_component^plasma membrane`GO:0032991^cellular_component^protein-…	.	.	.	.	.	.	.	.	.	.	.	.	.	.	KEGG:hsa:1837	.	.	.	.	.	.	.	.	DTNA
NonamEVm000375	NonamEVm000375t1	NonamEVm000375t1.p1	354-5087[+]	gi|2043851455|ref|XM_030290730.3|^gi|2043851455|ref|XM_030290730.3|^Q:1-9509,H:6262-15775^99.89%ID^E:0^PREDICTED: Taeniopygia guttata lysine methyltransferase 2A (KMT2A), transcript variant X3, mRNA	KMT2A_HUMAN^KMT2A_HUMAN^Q:3-5063,H:2092-3762^70.1%ID^E:0^RecName: Full=Histone-lysine N-methyltransferase 2A;^Eukaryota; Metazoa; Chordata; Craniata; Vertebrata; Euteleostomi; Mammalia; Eutheria; Euarchontoglires; Primates; Haplorrhini; Catarrhini; Hominidae; Homo	KMT2A_HUMAN^KMT2A_HUMAN^Q:1-1570,H:2209-3762^69.6%ID^E:0^RecName: Full=Histone-lysine N-methyltransferase 2A;^Eukaryota; Metazoa; Chordata; Craniata; Vertebrata; Euteleostomi; Mammalia; Eutheria; Euarchontoglires; Primates; Haplorrhini; Catarrhini; Hominidae; Homo	XP_030146588.3^XP_030146588.3^Q:3-5063,H:2062-3748^100%ID^E:0^.^.^XP_030146588.3 histone-lysine N-methyltransferase 2A isoform X1 [Taeniopygia guttata]	XP_030146588.3^XP_030146588.3^Q:1-1570,H:2179-3748^100%ID^E:0^.^.^XP_030146588.3 histone-lysine N-methyltransferase 2A isoform X1 [Taeniopygia guttata]	Histone-lysine	KMT2A	PF05965.19^FYRC^NULL^1477-1556^E:1.8e-21	FYRC,FYRN,PHD,SET,zf-CXXC,zf-HC5HC2H	.	.	.	GO:0005829^cellular_component^cytosol`GO:0035097^cellular_component^histone methyltransferase complex`GO:0071339^cellular_component^MLL1 complex`GO:0005654^cellular_component^nucleoplasm`GO:0005634^cellular_component^nucleus`GO:0003682^molecular_function^chromatin binding`GO:0042800^molecular_function^histone H3K4 methyltransferase activity`GO:0140945^molecular_function^histone H3K4 monomethyltra…	GO:0005829^cellular_component^cytosol`GO:0035097^cellular_component^histone methyltransferase complex`GO:0071339^cellular_component^MLL1 complex`GO:0005654^cellular_component^nucleoplasm`GO:0005634^cellular_component^nucleus`GO:0003682^molecular_function^chromatin binding`GO:0042800^molecular_function^histone H3K4 methyltransferase activity`GO:0140945^molecular_function^histone H3K4 monomethyltra…	GO:0005634^cellular_component^nucleus	GO:0000003,GO:0000123,GO:0000902,GO:0000904,GO:0000976,GO:0000977,GO:0000980,GO:0000981,GO:0001012,GO:0001067,GO:0001158,GO:0001654,GO:0001894,GO:0002376,GO:0002520,GO:0002682,GO:0003002,GO:0003008,GO:0003674,GO:0003676,GO:0003677,GO:0003680,GO:0003682,GO:0003690,GO:0003700,GO:0003824,GO:0005488,GO:0005515,GO:0005575,GO:0005622,GO:0005623,GO:0005634,GO:0005654,GO:0005694,GO:0005700,GO:0005737,GO:…	COG2940@1|root,KOG1084@2759|Eukaryota,39JBG@33154|Opisthokonta,3B98I@33208|Metazoa,3CX7Z@33213|Bilateria,484ZB@7711|Chordata,48VCI@7742|Vertebrata,4GM4A@8782|Aves	K	ko:K09186	ko00310,ko04934,ko05202,map00310,map04934,map05202	.	R03875,R03938,R04866,R04867	RC00003,RC00060,RC00181,RC00496	ko00000,ko00001,ko01000,ko03000,ko03036	.	.	.	KEGG:hsa:4297	181119.XP_005531194.1	0.0	2762.0	33208|Metazoa	2.1.1.43	.	.	.	KMT2A
NonamEVm000279	NonamEVm000279t1	NonamEVm000279t1.p1	18-5177[+]	gi|2451476679|ref|XM_053970166.1|^gi|2451476679|ref|XM_053970166.1|^Q:2-8645,H:2060-10744^95.38%ID^E:0^PREDICTED: Vidua macroura GRIP and coiled-coil domain containing 2 (GCC2), mRNA	GCC2_MOUSE^GCC2_MOUSE^Q:120-5174,H:1-1680^52.3%ID^E:0^RecName: Full=GRIP and coiled-coil domain-containing protein 2;^Eukaryota; Metazoa; Chordata; Craniata; Vertebrata; Euteleostomi; Mammalia; Eutheria; Euarchontoglires; Glires; Rodentia; Myomorpha; Muroidea; Muridae; Murinae; Mus; Mus	GCC2_MOUSE^GCC2_MOUSE^Q:35-1719,H:1-1680^52.3%ID^E:0^RecName: Full=GRIP and coiled-coil domain-containing protein 2;^Eukaryota; Metazoa; Chordata; Craniata; Vertebrata; Euteleostomi; Mammalia; Eutheria; Euarchontoglires; Glires; Rodentia; Myomorpha; Muroidea; Muridae; Murinae; Mus; Mus	XP_030135055.3^XP_030135055.3^Q:18-5174,H:1-1719^96.8%ID^E:0^.^.^XP_030135055.3 GRIP and coiled-coil domain-containing protein 2 [Taeniopygia guttata]	XP_030135055.3^XP_030135055.3^Q:1-1719,H:1-1719^96.8%ID^E:0^.^.^XP_030135055.3 GRIP and coiled-coil domain-containing protein 2 [Taeniopygia guttata]	GRIP and coiled-coil	GCC2	PF16704.10^Rab_bind^NULL^1583-1647^E:3e-38`PF01465.25^GRIP^NULL^1649-1691^E:2.6e-17	GRIP,Rab_bind	.	.	.	GO:0005829^cellular_component^cytosol`GO:0005794^cellular_component^Golgi apparatus`GO:0016020^cellular_component^membrane`GO:0005654^cellular_component^nucleoplasm`GO:0005802^cellular_component^trans-Golgi network`GO:0042802^molecular_function^identical protein binding`GO:0090161^biological_process^Golgi ribbon formation`GO:0034499^biological_process^late endosome to Golgi transport`GO:0034453^b…	GO:0005829^cellular_component^cytosol`GO:0005794^cellular_component^Golgi apparatus`GO:0016020^cellular_component^membrane`GO:0005654^cellular_component^nucleoplasm`GO:0005802^cellular_component^trans-Golgi network`GO:0042802^molecular_function^identical protein binding`GO:0090161^biological_process^Golgi ribbon formation`GO:0034499^biological_process^late endosome to Golgi transport`GO:0034453^b…	.	GO:0000138,GO:0000139,GO:0000226,GO:0003674,GO:0005488,GO:0005515,GO:0005575,GO:0005622,GO:0005623,GO:0005634,GO:0005654,GO:0005737,GO:0005794,GO:0005795,GO:0005802,GO:0005829,GO:0006605,GO:0006622,GO:0006623,GO:0006810,GO:0006886,GO:0006996,GO:0007010,GO:0007017,GO:0007030,GO:0007034,GO:0007041,GO:0008104,GO:0008150,GO:0009987,GO:0010256,GO:0012505,GO:0015031,GO:0015833,GO:0016020,GO:0016043,GO:…	COG5171@1|root,KOG0864@2759|Eukaryota,39IRH@33154|Opisthokonta,3BAVH@33208|Metazoa,3D0YB@33213|Bilateria,484YM@7711|Chordata,48YFW@7742|Vertebrata,4GM7B@8782|Aves	U	ko:K20282	.	.	.	.	ko00000,ko04131	.	.	.	KEGG:mmu:70297	59894.ENSFALP00000003694	0.0	2234.0	33208|Metazoa	.	.	.	.	GCC2
NonamEVm021381	NonamEVm021381t1	NonamEVm021381t1.p1	5193-5507[+]	gi|2191808338|emb|OV839362.1|^gi|2191808338|emb|OV839362.1|^Q:5945-9691,H:27179488-27175709^79.66%ID^E:0^Accipiter gentilis genome assembly, chromosome: 2	.	.	KFQ83609.1^KFQ83609.1^Q:8911-9069,H:2-51^66%ID^E:5.89e-12^.^.^KFQ83609.1 hypothetical protein N337_12771, partial [Phoenicopterus ruber ruber]	.	.	.	.	.	.	TMRs:PredHel=1^Topology=o43-65i	.	.	.	.	.	.	.	.	.	.	.	.	.	.	.	.	.	.	.	.	.	.	.	.	.	NA
NonamEVm002131	NonamEVm002131t1	NonamEVm002131t1.p1	209-2677[+]	gi|2043888363|ref|XM_041711200.1|^gi|2043888363|ref|XM_041711200.1|^Q:46-9778,H:6456-16211^99.22%ID^E:0^PREDICTED: Taeniopygia guttata FER tyrosine kinase (FER), mRNA	FER_CANLF^FER_CANLF^Q:209-2674,H:1-822^87.7%ID^E:0^RecName: Full=Tyrosine-protein kinase Fer;^Eukaryota; Metazoa; Chordata; Craniata; Vertebrata; Euteleostomi; Mammalia; Eutheria; Laurasiatheria; Carnivora; Caniformia; Canidae; Canis	FER_CANLF^FER_CANLF^Q:1-822,H:1-822^87.7%ID^E:0^RecName: Full=Tyrosine-protein kinase Fer;^Eukaryota; Metazoa; Chordata; Craniata; Vertebrata; Euteleostomi; Mammalia; Eutheria; Laurasiatheria; Carnivora; Caniformia; Canidae; Canis	XP_021380448.1^XP_021380448.1^Q:209-2674,H:1-822^99.8%ID^E:0^.^.^XP_021380448.1 tyrosine-protein kinase Fer isoform X1 [Lonchura striata domestica]	XP_021380448.1^XP_021380448.1^Q:1-822,H:1-822^99.8%ID^E:0^.^.^XP_021380448.1 tyrosine-protein kinase Fer isoform X1 [Lonchura striata domestica]	tyrosine-protein kinase	FER	PF00611.28^FCH^NULL^11-85^E:2.9e-14`PF00017.29^SH2^NULL^460-531^E:1.7e-23`PF07714.22^PK_Tyr_Ser-Thr^NULL^564-814^E:1.9e-104`PF00069.30^Pkinase^NULL^565-812^E:3.5e-51	FCH,Pkinase_Tyr,SH2	.	.	.	GO:0070161^cellular_component^anchoring junction`GO:0005938^cellular_component^cell cortex`GO:0042995^cellular_component^cell projection`GO:0005856^cellular_component^cytoskeleton`GO:0005634^cellular_component^nucleus`GO:0005886^cellular_component^plasma membrane`GO:0005524^molecular_function^ATP binding`GO:0008289^molecular_function^lipid binding`GO:0004715^molecular_function^non-membrane spanni…	GO:0070161^cellular_component^anchoring junction`GO:0005938^cellular_component^cell cortex`GO:0042995^cellular_component^cell projection`GO:0005856^cellular_component^cytoskeleton`GO:0005634^cellular_component^nucleus`GO:0005886^cellular_component^plasma membrane`GO:0005524^molecular_function^ATP binding`GO:0008289^molecular_function^lipid binding`GO:0004715^molecular_function^non-membrane spanni…	GO:0004672^molecular_function^protein kinase activity`GO:0006468^biological_process^protein phosphorylation`GO:0005524^molecular_function^ATP binding	GO:0000226,GO:0000278,GO:0000302,GO:0000902,GO:0000904,GO:0001700,GO:0001932,GO:0002009,GO:0002237,GO:0002376,GO:0002682,GO:0002683,GO:0002684,GO:0002694,GO:0002695,GO:0002697,GO:0002698,GO:0002699,GO:0002703,GO:0002764,GO:0002768,GO:0002886,GO:0003674,GO:0003779,GO:0003824,GO:0004672,GO:0004713,GO:0004715,GO:0005102,GO:0005154,GO:0005488,GO:0005515,GO:0005543,GO:0005575,GO:0005622,GO:0005623,GO:…	COG0515@1|root,KOG0194@2759|Eukaryota,38HSB@33154|Opisthokonta,3B9EV@33208|Metazoa,3CTSU@33213|Bilateria,480JQ@7711|Chordata,48VTK@7742|Vertebrata,4GJUD@8782|Aves	T	ko:K07527,ko:K08889	ko04360,map04360	.	.	.	ko00000,ko00001,ko01000,ko01001,ko01009,ko04131	.	.	.	KEGG:cfa:403754	181119.XP_005530044.1	0.0	1573.0	33208|Metazoa	2.7.10.2	.	.	.	FER, PJA2
NonamEVm009688	NonamEVm009688t1	NonamEVm009688t1.p1	2926-3654[+]	gi|2582879761|emb|OY740736.1|^gi|2582879761|emb|OY740736.1|^Q:4-3558,H:3440137-3436596^88.97%ID^E:0^Fringilla coelebs genome assembly, chromosome: 12	.	.	.	.	.	.	.	.	.	.	.	.	.	.	.	.	.	.	.	.	.	.	.	.	.	.	.	.	.	.	.	.	.	.	.	LINGO1
NonamEVm003429	NonamEVm003429t2	NonamEVm003429t2.p1	391-2292[+]	gi|2043886095|ref|XM_012575709.4|^gi|2043886095|ref|XM_012575709.4|^Q:319-8501,H:261-8442^98.84%ID^E:0^PREDICTED: Taeniopygia guttata peroxisomal biogenesis factor 5 like (PEX5L), transcript variant X7, mRNA	PEX5R_RAT^PEX5R_RAT^Q:391-2289,H:1-602^76.6%ID^E:7.76e-266^RecName: Full=PEX5-related protein;^Eukaryota; Metazoa; Chordata; Craniata; Vertebrata; Euteleostomi; Mammalia; Eutheria; Euarchontoglires; Glires; Rodentia; Myomorpha; Muroidea; Muridae; Murinae; Rattus	PEX5R_RAT^PEX5R_RAT^Q:1-633,H:1-602^76.6%ID^E:1.68e-290^RecName: Full=PEX5-related protein;^Eukaryota; Metazoa; Chordata; Craniata; Vertebrata; Euteleostomi; Mammalia; Eutheria; Euarchontoglires; Glires; Rodentia; Myomorpha; Muroidea; Muridae; Murinae; Rattus	XP_012431163.3^XP_012431163.3^Q:391-2289,H:1-633^100%ID^E:0^.^.^XP_012431163.3 PEX5-related protein isoform X5 [Taeniopygia guttata]	XP_012431163.3^XP_012431163.3^Q:1-633,H:1-633^100%ID^E:0^.^.^XP_012431163.3 PEX5-related protein isoform X5 [Taeniopygia guttata]	PEX5-related protein isoform X1	PEX5L	PF13181.11^TPR_8^NULL^367-400^E:0.00071`PF13432.11^TPR_16^NULL^494-547^E:2.9e-08`PF13181.11^TPR_8^NULL^516-546^E:0.00027`PF13181.11^TPR_8^NULL^550-581^E:0.0038	TPR_11,TPR_16,TPR_2,TPR_8	.	.	.	GO:0051286^cellular_component^cell tip`GO:0005737^cellular_component^cytoplasm`GO:0005829^cellular_component^cytosol`GO:0030425^cellular_component^dendrite`GO:0017071^cellular_component^intracellular cyclic nucleotide activated cation channel complex`GO:0048471^cellular_component^perinuclear region of cytoplasm`GO:0005778^cellular_component^peroxisomal membrane`GO:0043235^cellular_component^recep…	GO:0051286^cellular_component^cell tip`GO:0005737^cellular_component^cytoplasm`GO:0005829^cellular_component^cytosol`GO:0030425^cellular_component^dendrite`GO:0017071^cellular_component^intracellular cyclic nucleotide activated cation channel complex`GO:0048471^cellular_component^perinuclear region of cytoplasm`GO:0005778^cellular_component^peroxisomal membrane`GO:0043235^cellular_component^recep…	GO:0005515^molecular_function^protein binding	GO:0000268,GO:0002119,GO:0002164,GO:0002791,GO:0002793,GO:0003674,GO:0005048,GO:0005052,GO:0005215,GO:0005216,GO:0005217,GO:0005221,GO:0005261,GO:0005488,GO:0005515,GO:0005575,GO:0005622,GO:0005623,GO:0005737,GO:0005777,GO:0005778,GO:0005829,GO:0006605,GO:0006625,GO:0006810,GO:0006811,GO:0006812,GO:0006886,GO:0006887,GO:0006996,GO:0007031,GO:0007275,GO:0008104,GO:0008150,GO:0008324,GO:0009791,GO:…	KOG1125@1|root,KOG1125@2759|Eukaryota,38C1T@33154|Opisthokonta,3BFN9@33208|Metazoa,3CV4E@33213|Bilateria,48QD3@7711|Chordata,494FQ@7742|Vertebrata,4GK9B@8782|Aves	S	ko:K13342	ko04146,map04146	.	.	.	ko00000,ko00001,ko04131	3.A.20.1	.	.	KEGG:rno:286937	59894.ENSFALP00000008696	0.0	980.0	33208|Metazoa	.	.	.	.	PEX5L
NonamEVm021312	NonamEVm021312t1	NonamEVm021312t1.p1	4769-5083[+]	gi|2043890441|ref|XM_041711851.1|^gi|2043890441|ref|XM_041711851.1|^Q:617-1295,H:497-1175^100%ID^E:0^PREDICTED: Taeniopygia guttata heterogeneous nuclear ribonucleoprotein K (LOC116806864), transcript variant X16, mRNA	HNRPK_CHICK^HNRPK_CHICK^Q:618-1298,H:84-310^98.7%ID^E:1.02e-135^RecName: Full=Heterogeneous nuclear ribonucleoprotein K;^Eukaryota; Metazoa; Chordata; Craniata; Vertebrata; Euteleostomi; Archelosauria; Archosauria; Dinosauria; Saurischia; Theropoda; Coelurosauria; Aves; Neognathae; Galloanserae; Galliformes; Phasianidae; Phasianinae; Gallus	.	XP_038625608.1^XP_038625608.1^Q:459-1301,H:4-284^89.7%ID^E:9.49e-153^.^.^XP_038625608.1 heterogeneous nuclear ribonucleoprotein K isoform X12 [Tachyglossus aculeatus]	NWX66462.1^NWX66462.1^Q:2-36,H:143-177^65.7%ID^E:1.7e-06^.^.^NWX66462.1 BRM1L protein [Promerops cafer]	.	.	.	.	.	.	.	GO:0000785^cellular_component^chromatin`GO:0005737^cellular_component^cytoplasm`GO:0005654^cellular_component^nucleoplasm`GO:0005634^cellular_component^nucleus`GO:1990904^cellular_component^ribonucleoprotein complex`GO:0005681^cellular_component^spliceosomal complex`GO:0003677^molecular_function^DNA binding`GO:0003729^molecular_function^mRNA binding`GO:0006397^biological_process^mRNA processing`G…	.	.	.	.	.	.	.	.	.	.	.	.	.	.	KEGG:gga:426516	.	.	.	.	.	.	.	.	LOC116806864
NonamEVm000091	NonamEVm000091t1	NonamEVm000091t1.p1	495-6941[+]	gi|2043840471|ref|XM_030263893.3|^gi|2043840471|ref|XM_030263893.3|^Q:1-8517,H:216-8733^99.71%ID^E:0^PREDICTED: Taeniopygia guttata calcium voltage-gated channel subunit alpha1 C (CACNA1C), transcript variant X6, mRNA	CAC1C_MOUSE^CAC1C_MOUSE^Q:495-6938,H:1-2139^88.6%ID^E:0^RecName: Full=Voltage-dependent L-type calcium channel subunit alpha-1C;^Eukaryota; Metazoa; Chordata; Craniata; Vertebrata; Euteleostomi; Mammalia; Eutheria; Euarchontoglires; Glires; Rodentia; Myomorpha; Muroidea; Muridae; Murinae; Mus; Mus	CAC1C_MOUSE^CAC1C_MOUSE^Q:1-2148,H:1-2139^88.6%ID^E:0^RecName: Full=Voltage-dependent L-type calcium channel subunit alpha-1C;^Eukaryota; Metazoa; Chordata; Craniata; Vertebrata; Euteleostomi; Mammalia; Eutheria; Euarchontoglires; Glires; Rodentia; Myomorpha; Muroidea; Muridae; Murinae; Mus; Mus	XP_030119753.3^XP_030119753.3^Q:495-6938,H:1-2148^99.9%ID^E:0^.^.^XP_030119753.3 voltage-dependent L-type calcium channel subunit alpha-1C isoform X6 [Taeniopygia guttata]	XP_030119753.3^XP_030119753.3^Q:1-2148,H:1-2148^99.9%ID^E:0^.^.^XP_030119753.3 voltage-dependent L-type calcium channel subunit alpha-1C isoform X6 [Taeniopygia guttata]	Voltage-sensitive calcium channels (VSCC) mediate the entry of calcium ions into excitable cells and are also involved in a variety of calcium-dependent processes, including muscle contraction, hormone or neurotransmitter release, gene expression, cell motility, cell division and cell death. The isoform alpha-1C gives rise to L-type calcium currents. Long-lasting (L-type) calcium channels belong …	CACNA1C	PF00520.36^Ion_trans^NULL^124-416^E:3e-75`PF00520.36^Ion_trans^NULL^525-762^E:2.6e-66`PF08016.17^PKD_channel^NULL^619-755^E:2.3e-06`PF00520.36^Ion_trans^NULL^901-1177^E:4.8e-65`PF00520.36^Ion_trans^NULL^1220-1487^E:5.4e-69`PF08016.17^PKD_channel^NULL^1251-1481^E:5.5e-11`PF16905.10^GPHH^NULL^1497-1550^E:3.6e-30`PF08763.16^Ca_chan_IQ^NULL^1560-1634^E:9.3e-31`PF16885.10^CAC1F_C^NULL^2025-2094^E:6.6e…	CAC1F_C,Ca_chan_IQ,GPHH,Ion_trans	.	TMRs:PredHel=19^Topology=i125-147o162-184i193-212o268-290i351-373o383-405i525-544o564-586i652-674o724-746i897-919o939-961i968-987o1030-1052i1146-1168o1220-1239i1252-1274o1360-1379i1454-1476o	.	GO:0030424^cellular_component^axon`GO:0002095^cellular_component^caveolar macromolecular signaling complex`GO:0009986^cellular_component^cell surface`GO:0030425^cellular_component^dendrite`GO:0043198^cellular_component^dendritic shaft`GO:0098978^cellular_component^glutamatergic synapse`GO:1990454^cellular_component^L-type voltage-gated calcium channel complex`GO:0016020^cellular_component^membran…	GO:0030424^cellular_component^axon`GO:0002095^cellular_component^caveolar macromolecular signaling complex`GO:0009986^cellular_component^cell surface`GO:0030425^cellular_component^dendrite`GO:0043198^cellular_component^dendritic shaft`GO:0098978^cellular_component^glutamatergic synapse`GO:1990454^cellular_component^L-type voltage-gated calcium channel complex`GO:0016020^cellular_component^membran…	GO:0005216^molecular_function^monoatomic ion channel activity`GO:0006811^biological_process^monoatomic ion transport`GO:0055085^biological_process^transmembrane transport`GO:0016020^cellular_component^membrane	GO:0001508,GO:0001654,GO:0002027,GO:0002095,GO:0002376,GO:0002520,GO:0002790,GO:0002791,GO:0003008,GO:0003012,GO:0003013,GO:0003014,GO:0003015,GO:0003018,GO:0003674,GO:0005215,GO:0005216,GO:0005244,GO:0005245,GO:0005261,GO:0005262,GO:0005488,GO:0005515,GO:0005516,GO:0005575,GO:0005622,GO:0005623,GO:0005737,GO:0005886,GO:0005887,GO:0005891,GO:0005901,GO:0006810,GO:0006811,GO:0006812,GO:0006816,GO:…	KOG2301@1|root,KOG2301@2759|Eukaryota,38BYK@33154|Opisthokonta,3BAHQ@33208|Metazoa,3CSUW@33213|Bilateria,47YTR@7711|Chordata,48ZMN@7742|Vertebrata,4GNKQ@8782|Aves	P	ko:K04850,ko:K04851,ko:K04853,ko:K04857	ko04010,ko04020,ko04022,ko04024,ko04218,ko04260,ko04261,ko04270,ko04530,ko04713,ko04720,ko04723,ko04724,ko04725,ko04726,ko04727,ko04728,ko04742,ko04911,ko04912,ko04921,ko04924,ko04925,ko04927,ko04930,ko04934,ko04973,ko05010,ko05031,ko05410,ko05412,ko05414,map04010,map04020,map04022,map04024,map04218,map04260,map04261,map04270,map04530,map04713,map04720,map04723,map04724,map04725,map04726,map04727…	.	.	.	ko00000,ko00001,ko04040	1.A.1.11.1,1.A.1.11.11,1.A.1.11.2,1.A.1.11.20,1.A.1.11.21,1.A.1.11.4,1.A.1.11.6	.	.	KEGG:mmu:12288	181119.XP_005530608.1	0.0	3932.0	33208|Metazoa	.	.	.	.	CACNA1C, LOC121469197, LOC121469198
NonamEVm021444	NonamEVm021444t1	NonamEVm021444t1.p1	10-324[+]	gi|2043845444|ref|XM_041714547.1|^gi|2043845444|ref|XM_041714547.1|^Q:1-2025,H:6490-8514^98.91%ID^E:0^PREDICTED: Taeniopygia guttata HECT, C2 and WW domain containing E3 ubiquitin protein ligase 1 (HECW1), transcript variant X8, mRNA	.	.	.	.	.	.	.	.	.	.	.	.	.	.	.	.	.	.	.	.	.	.	.	.	.	.	.	.	.	.	.	.	.	.	.	HECW1
NonamEVm014327	NonamEVm014327t1	NonamEVm014327t1.p1	10-441[+]	gi|2043837835|ref|XR_003957781.3|^gi|2043837835|ref|XR_003957781.3|^Q:1-1275,H:6006-4729^98.67%ID^E:0^PREDICTED: Taeniopygia guttata uncharacterized LOC115492497 (LOC115492497), ncRNA	.	.	.	.	.	.	.	.	.	TMRs:PredHel=2^Topology=i20-42o93-115i	.	.	.	.	.	.	.	.	.	.	.	.	.	.	.	.	.	.	.	.	.	.	.	.	.	LOC115492497
NonamEVm012864	NonamEVm012864t1	NonamEVm012864t1.p1	4256-4741[+]	gi|1698050327|emb|LR606188.1|^gi|1698050327|emb|LR606188.1|^Q:2584-6372,H:28237441-28241222^84.27%ID^E:0^Aquila chrysaetos chrysaetos genome assembly, chromosome: 8	.	.	KAG2467140.1^KAG2467140.1^Q:2183-2425,H:271-351^60.5%ID^E:5.58e-14^.^.^KAG2467140.1 MEIS1 protein, partial [Polypterus senegalus]	.	.	.	.	.	.	.	.	.	.	.	.	.	.	.	.	.	.	.	.	.	.	.	.	.	.	.	.	.	.	.	.	MEIS1
NonamEVm013249	NonamEVm013249t1	NonamEVm013249t1.p1	2806-3276[+]	gi|2565451538|emb|OY723437.1|^gi|2565451538|emb|OY723437.1|^Q:1632-3004,H:89053056-89051660^84.57%ID^E:0^Falco punctatus genome assembly, chromosome: 5	.	.	KAG2467140.1^KAG2467140.1^Q:2183-2425,H:271-351^60.5%ID^E:1.74e-14^.^.^KAG2467140.1 MEIS1 protein, partial [Polypterus senegalus]	.	.	.	.	.	.	.	.	.	.	.	.	.	.	.	.	.	.	.	.	.	.	.	.	.	.	.	.	.	.	.	.	MEIS1
NonamEVm020290	NonamEVm020290t1	NonamEVm020290t1.p1	7970-8296[+]	gi|2582881099|emb|OY740732.1|^gi|2582881099|emb|OY740732.1|^Q:1-7940,H:6882444-6890368^91.88%ID^E:0^Fringilla coelebs genome assembly, chromosome: 8	RSPO2_MOUSE^RSPO2_MOUSE^Q:8440-7931,H:46-215^87.6%ID^E:2.86e-105^RecName: Full=R-spondin-2;^Eukaryota; Metazoa; Chordata; Craniata; Vertebrata; Euteleostomi; Mammalia; Eutheria; Euarchontoglires; Glires; Rodentia; Myomorpha; Muroidea; Muridae; Murinae; Mus; Mus	.	NWQ99926.1^NWQ99926.1^Q:8440-7931,H:15-184^99.4%ID^E:2.64e-117^.^.^NWQ99926.1 RSPO2 protein [Sinosuthora webbiana]	.	.	.	.	.	.	.	.	GO:0009986^cellular_component^cell surface`GO:0005576^cellular_component^extracellular region`GO:0008201^molecular_function^heparin binding`GO:0005102^molecular_function^signaling receptor binding`GO:0030282^biological_process^bone mineralization`GO:0060070^biological_process^canonical Wnt signaling pathway`GO:0071542^biological_process^dopaminergic neuron differentiation`GO:0035115^biological_pr…	.	.	.	.	.	.	.	.	.	.	.	.	.	.	KEGG:mmu:239405	.	.	.	.	.	.	.	.	JMJD1C
NonamEVm004572	NonamEVm004572t1	NonamEVm004572t1.p1	830-2386[+]	gi|2043838015|ref|XM_030262505.3|^gi|2043838015|ref|XM_030262505.3|^Q:1-2395,H:350-2747^99.62%ID^E:0^PREDICTED: Taeniopygia guttata UTP20 small subunit processome component (UTP20), mRNA	UTP20_HUMAN^UTP20_HUMAN^Q:845-2359,H:360-876^65.1%ID^E:8.32e-209^RecName: Full=Small subunit processome component 20 homolog;^Eukaryota; Metazoa; Chordata; Craniata; Vertebrata; Euteleostomi; Mammalia; Eutheria; Euarchontoglires; Primates; Haplorrhini; Catarrhini; Hominidae; Homo	UTP20_HUMAN^UTP20_HUMAN^Q:10-510,H:377-876^66.7%ID^E:6.7e-213^RecName: Full=Small subunit processome component 20 homolog;^Eukaryota; Metazoa; Chordata; Craniata; Vertebrata; Euteleostomi; Mammalia; Eutheria; Euarchontoglires; Primates; Haplorrhini; Catarrhini; Hominidae; Homo	XP_030118365.3^XP_030118365.3^Q:857-2380,H:377-884^98.8%ID^E:0^.^.^XP_030118365.3 small subunit processome component 20 homolog [Taeniopygia guttata]	XP_030118365.3^XP_030118365.3^Q:10-515,H:377-882^99.2%ID^E:0^.^.^XP_030118365.3 small subunit processome component 20 homolog [Taeniopygia guttata]	Small subunit processome component 20 homolog	UTP20	.	DRIM	.	.	.	GO:0030686^cellular_component^90S preribosome`GO:0005737^cellular_component^cytoplasm`GO:0005730^cellular_component^nucleolus`GO:0005654^cellular_component^nucleoplasm`GO:0005886^cellular_component^plasma membrane`GO:0030688^cellular_component^preribosome, small subunit precursor`GO:0032040^cellular_component^small-subunit processome`GO:0003723^molecular_function^RNA binding`GO:0000480^biological…	GO:0030686^cellular_component^90S preribosome`GO:0005737^cellular_component^cytoplasm`GO:0005730^cellular_component^nucleolus`GO:0005654^cellular_component^nucleoplasm`GO:0005886^cellular_component^plasma membrane`GO:0030688^cellular_component^preribosome, small subunit precursor`GO:0032040^cellular_component^small-subunit processome`GO:0003723^molecular_function^RNA binding`GO:0000480^biological…	.	GO:0000447,GO:0000460,GO:0000462,GO:0000466,GO:0000469,GO:0000472,GO:0000478,GO:0000479,GO:0000480,GO:0000966,GO:0000967,GO:0005575,GO:0005622,GO:0005623,GO:0005634,GO:0005654,GO:0005730,GO:0005737,GO:0005886,GO:0006139,GO:0006364,GO:0006396,GO:0006725,GO:0006807,GO:0008150,GO:0008152,GO:0008285,GO:0009987,GO:0010467,GO:0016020,GO:0016070,GO:0016072,GO:0022613,GO:0030490,GO:0030684,GO:0030686,GO:…	KOG1823@1|root,KOG1823@2759|Eukaryota,38G3S@33154|Opisthokonta,3BAH1@33208|Metazoa,3CX50@33213|Bilateria,481MU@7711|Chordata,490ER@7742|Vertebrata,4GQ69@8782|Aves	V	ko:K14772	.	.	.	.	ko00000,ko03009	.	.	.	KEGG:hsa:27340	181119.XP_005519520.1	6.24e-316	937.0	33208|Metazoa	.	.	.	.	UTP20
NonamEVm000439	NonamEVm000439t1	NonamEVm000439t1.p1	140-4627[+]	gi|2043847143|ref|XM_030288937.3|^gi|2043847143|ref|XM_030288937.3|^Q:1-8433,H:25-8459^99.94%ID^E:0^PREDICTED: Taeniopygia guttata Ral GTPase activating protein non-catalytic subunit beta (RALGAPB), transcript variant X3, mRNA	RLGPB_HUMAN^RLGPB_HUMAN^Q:140-4621,H:1-1493^91.2%ID^E:0^RecName: Full=Ral GTPase-activating protein subunit beta;^Eukaryota; Metazoa; Chordata; Craniata; Vertebrata; Euteleostomi; Mammalia; Eutheria; Euarchontoglires; Primates; Haplorrhini; Catarrhini; Hominidae; Homo	RLGPB_HUMAN^RLGPB_HUMAN^Q:1-1494,H:1-1493^91.2%ID^E:0^RecName: Full=Ral GTPase-activating protein subunit beta;^Eukaryota; Metazoa; Chordata; Craniata; Vertebrata; Euteleostomi; Mammalia; Eutheria; Euarchontoglires; Primates; Haplorrhini; Catarrhini; Hominidae; Homo	XP_030144797.1^XP_030144797.1^Q:140-4624,H:1-1495^100%ID^E:0^.^.^XP_030144797.1 ral GTPase-activating protein subunit beta isoform X3 [Taeniopygia guttata]	XP_030144797.1^XP_030144797.1^Q:1-1495,H:1-1495^100%ID^E:0^.^.^XP_030144797.1 ral GTPase-activating protein subunit beta isoform X3 [Taeniopygia guttata]	Ral GTPase activating protein	RALGAPB	PF20412.3^RALGAPB_N^NULL^135-254^E:4.3e-37	.	.	.	.	GO:0005096^molecular_function^GTPase activator activity`GO:0046982^molecular_function^protein heterodimerization activity`GO:0090630^biological_process^activation of GTPase activity`GO:0051056^biological_process^regulation of small GTPase mediated signal transduction	GO:0005096^molecular_function^GTPase activator activity`GO:0046982^molecular_function^protein heterodimerization activity`GO:0090630^biological_process^activation of GTPase activity`GO:0051056^biological_process^regulation of small GTPase mediated signal transduction	.	GO:0003674,GO:0005096,GO:0005488,GO:0005515,GO:0005575,GO:0005622,GO:0005623,GO:0005737,GO:0005829,GO:0007154,GO:0007165,GO:0007264,GO:0007265,GO:0007275,GO:0007568,GO:0008047,GO:0008150,GO:0008340,GO:0009987,GO:0010259,GO:0023052,GO:0030234,GO:0030695,GO:0032484,GO:0032501,GO:0032502,GO:0032879,GO:0032880,GO:0035556,GO:0043085,GO:0043087,GO:0043547,GO:0044093,GO:0044424,GO:0044444,GO:0044464,GO:…	KOG3652@1|root,KOG3652@2759|Eukaryota,38D4X@33154|Opisthokonta,3BI23@33208|Metazoa,3CTPA@33213|Bilateria,485S1@7711|Chordata,497C6@7742|Vertebrata,4GRM8@8782|Aves	S	.	.	.	.	.	.	.	.	.	KEGG:hsa:57148	181119.XP_005532255.1	0.0	2928.0	33208|Metazoa	.	.	.	.	RALGAPB
NonamEVm014860	NonamEVm014860t2	NonamEVm014860t2.p1	10-426[+]	gi|2043847149|ref|XM_030288943.3|^gi|2043847149|ref|XM_030288943.3|^Q:1-1208,H:6819-8028^99.75%ID^E:0^PREDICTED: Taeniopygia guttata Ral GTPase activating protein non-catalytic subunit beta (RALGAPB), transcript variant X9, mRNA	.	.	.	.	.	.	.	.	.	.	.	.	.	.	.	.	.	.	.	.	.	.	.	.	.	.	.	.	.	.	.	.	.	.	.	RALGAPB
NonamEVm005084	NonamEVm005084t1	NonamEVm005084t1.p1	79-1521[+]	gi|2043837280|ref|XM_002186646.5|^gi|2043837280|ref|XM_002186646.5|^Q:46-8693,H:227-8875^99.95%ID^E:0^PREDICTED: Taeniopygia guttata solute carrier family 16 member 7 (SLC16A7), transcript variant X1, mRNA	MOT2_HUMAN^MOT2_HUMAN^Q:79-1518,H:1-478^71.9%ID^E:2.63e-224^RecName: Full=Monocarboxylate transporter 2;^Eukaryota; Metazoa; Chordata; Craniata; Vertebrata; Euteleostomi; Mammalia; Eutheria; Euarchontoglires; Primates; Haplorrhini; Catarrhini; Hominidae; Homo	MOT2_HUMAN^MOT2_HUMAN^Q:1-480,H:1-478^71.9%ID^E:8.11e-247^RecName: Full=Monocarboxylate transporter 2;^Eukaryota; Metazoa; Chordata; Craniata; Vertebrata; Euteleostomi; Mammalia; Eutheria; Euarchontoglires; Primates; Haplorrhini; Catarrhini; Hominidae; Homo	XP_002186682.1^XP_002186682.1^Q:79-1518,H:1-480^100%ID^E:0^.^.^XP_002186682.1 monocarboxylate transporter 2 [Taeniopygia guttata]	XP_002186682.1^XP_002186682.1^Q:1-480,H:1-480^100%ID^E:0^.^.^XP_002186682.1 monocarboxylate transporter 2 [Taeniopygia guttata]	transporter 2	SLC16A7	PF07690.21^MFS_1^NULL^26-379^E:1.2e-40	MFS_1	.	TMRs:PredHel=11^Topology=o15-36i57-79o83-105i112-134o149-168i175-197o243-265i278-300o310-327i334-356o402-424i	.	GO:0016323^cellular_component^basolateral plasma membrane`GO:0005829^cellular_component^cytosol`GO:0098978^cellular_component^glutamatergic synapse`GO:0098686^cellular_component^hippocampal mossy fiber to CA3 synapse`GO:0005654^cellular_component^nucleoplasm`GO:0098688^cellular_component^parallel fiber to Purkinje cell synapse`GO:0005886^cellular_component^plasma membrane`GO:0098839^cellular_comp…	GO:0016323^cellular_component^basolateral plasma membrane`GO:0005829^cellular_component^cytosol`GO:0098978^cellular_component^glutamatergic synapse`GO:0098686^cellular_component^hippocampal mossy fiber to CA3 synapse`GO:0005654^cellular_component^nucleoplasm`GO:0098688^cellular_component^parallel fiber to Purkinje cell synapse`GO:0005886^cellular_component^plasma membrane`GO:0098839^cellular_comp…	GO:0022857^molecular_function^transmembrane transporter activity`GO:0055085^biological_process^transmembrane transport	GO:0003674,GO:0005215,GO:0005342,GO:0005477,GO:0005575,GO:0005622,GO:0005623,GO:0005737,GO:0005886,GO:0005887,GO:0006810,GO:0006811,GO:0006820,GO:0006848,GO:0008028,GO:0008150,GO:0008509,GO:0008514,GO:0015075,GO:0015129,GO:0015291,GO:0015318,GO:0015355,GO:0015711,GO:0015718,GO:0015727,GO:0015849,GO:0015850,GO:0016020,GO:0016021,GO:0022804,GO:0022857,GO:0031224,GO:0031226,GO:0034220,GO:0035873,GO:…	KOG2504@1|root,KOG2504@2759|Eukaryota,39QK3@33154|Opisthokonta,3BIEN@33208|Metazoa,3CSWU@33213|Bilateria,4867W@7711|Chordata,497T7@7742|Vertebrata,4GMM5@8782|Aves	G	ko:K08184,ko:K08189	.	.	.	.	ko00000,ko02000	2.A.1.13	.	.	KEGG:hsa:9194	181119.XP_005519362.1	0.0	941.0	33208|Metazoa	.	.	.	.	SLC16A7
NonamEVm020858	NonamEVm020858t1	NonamEVm020858t1.p1	10-330[+]	gi|2043823670|ref|XR_005981573.1|^gi|2043823670|ref|XR_005981573.1|^Q:455-1244,H:1523-732^99.75%ID^E:0^PREDICTED: Taeniopygia guttata uncharacterized LOC121470544 (LOC121470544), ncRNA	FXL22_HUMAN^FXL22_HUMAN^Q:1-258,H:33-118^62.8%ID^E:1.12e-31^RecName: Full=F-box and leucine-rich protein 22;^Eukaryota; Metazoa; Chordata; Craniata; Vertebrata; Euteleostomi; Mammalia; Eutheria; Euarchontoglires; Primates; Haplorrhini; Catarrhini; Hominidae; Homo	FXL22_HUMAN^FXL22_HUMAN^Q:2-83,H:37-118^65.9%ID^E:4.49e-35^RecName: Full=F-box and leucine-rich protein 22;^Eukaryota; Metazoa; Chordata; Craniata; Vertebrata; Euteleostomi; Mammalia; Eutheria; Euarchontoglires; Primates; Haplorrhini; Catarrhini; Hominidae; Homo	XP_030137752.1^XP_030137752.1^Q:1-258,H:27-112^94.2%ID^E:6.01e-49^.^.^XP_030137752.1 F-box and leucine-rich protein 22 [Taeniopygia guttata]	XP_030137752.1^XP_030137752.1^Q:3-83,H:32-112^98.8%ID^E:1.02e-52^.^.^XP_030137752.1 F-box and leucine-rich protein 22 [Taeniopygia guttata]	F-box and leucine-rich	FBXL22	.	F-box-like	.	.	.	GO:0005829^cellular_component^cytosol`GO:0005730^cellular_component^nucleolus`GO:0030018^cellular_component^Z disc`GO:0061630^molecular_function^ubiquitin protein ligase activity`GO:0043161^biological_process^proteasome-mediated ubiquitin-dependent protein catabolic process`GO:0016567^biological_process^protein ubiquitination	GO:0005829^cellular_component^cytosol`GO:0005730^cellular_component^nucleolus`GO:0030018^cellular_component^Z disc`GO:0061630^molecular_function^ubiquitin protein ligase activity`GO:0043161^biological_process^proteasome-mediated ubiquitin-dependent protein catabolic process`GO:0016567^biological_process^protein ubiquitination	.	.	2CN9T@1|root,2QUQQ@2759|Eukaryota,39NPK@33154|Opisthokonta,3CQ83@33208|Metazoa,3E6D9@33213|Bilateria,48RV0@7711|Chordata,49N8R@7742|Vertebrata,4GQBQ@8782|Aves	S	ko:K10288	.	.	.	.	ko00000,ko04121	.	.	.	KEGG:hsa:283807	181119.XP_005521473.1	3.96e-52	170.0	33208|Metazoa	.	.	.	.	FBXL22, LOC121470544
NonamEVm013925	NonamEVm013925t1	NonamEVm013925t1.p1	10-450[+]	gi|110612044|gb|AC189030.1|^gi|110612044|gb|AC189030.1|^Q:179-452,H:132864-132597^81.56%ID^E:3.4e-50^Taeniopygia guttata chromosome UNK clone TGMCBa-15H12, complete sequence	.	.	.	.	.	.	.	.	.	.	.	.	.	.	.	.	.	.	.	.	.	.	.	.	.	.	.	.	.	.	.	.	.	.	.	EVA1C
NonamEVm001509	NonamEVm001509t1	NonamEVm001509t1.p1	123-3002[+]	gi|2043868199|ref|XM_030271273.3|^gi|2043868199|ref|XM_030271273.3|^Q:1-8462,H:420-8885^99.82%ID^E:0^PREDICTED: Taeniopygia guttata storkhead box 2 (STOX2), transcript variant X1, mRNA	STOX2_MOUSE^STOX2_MOUSE^Q:123-2999,H:1-926^81.4%ID^E:0^RecName: Full=Storkhead-box protein 2;^Eukaryota; Metazoa; Chordata; Craniata; Vertebrata; Euteleostomi; Mammalia; Eutheria; Euarchontoglires; Glires; Rodentia; Myomorpha; Muroidea; Muridae; Murinae; Mus; Mus	STOX2_MOUSE^STOX2_MOUSE^Q:1-959,H:1-926^81.4%ID^E:0^RecName: Full=Storkhead-box protein 2;^Eukaryota; Metazoa; Chordata; Craniata; Vertebrata; Euteleostomi; Mammalia; Eutheria; Euarchontoglires; Glires; Rodentia; Myomorpha; Muroidea; Muridae; Murinae; Mus; Mus	XP_030127133.1^XP_030127133.1^Q:123-2999,H:1-959^100%ID^E:0^.^.^XP_030127133.1 storkhead-box protein 2 isoform X1 [Taeniopygia guttata]	XP_030127133.1^XP_030127133.1^Q:1-959,H:1-959^100%ID^E:0^.^.^XP_030127133.1 storkhead-box protein 2 isoform X1 [Taeniopygia guttata]	Winged helix Storkhead-box1 domain	STOX2	PF10264.14^Stork_head^NULL^96-174^E:3.3e-29	Stork_head	.	.	.	GO:0005737^cellular_component^cytoplasm`GO:0005634^cellular_component^nucleus`GO:0000977^molecular_function^RNA polymerase II transcription regulatory region sequence-specific DNA binding`GO:0009792^biological_process^embryo development ending in birth or egg hatching`GO:0001893^biological_process^maternal placenta development`GO:0006357^biological_process^regulation of transcription by RNA polym…	GO:0005737^cellular_component^cytoplasm`GO:0005634^cellular_component^nucleus`GO:0000977^molecular_function^RNA polymerase II transcription regulatory region sequence-specific DNA binding`GO:0009792^biological_process^embryo development ending in birth or egg hatching`GO:0001893^biological_process^maternal placenta development`GO:0006357^biological_process^regulation of transcription by RNA polym…	.	GO:0000003,GO:0001890,GO:0001893,GO:0003006,GO:0007275,GO:0007565,GO:0008150,GO:0009605,GO:0009607,GO:0009617,GO:0009790,GO:0009792,GO:0022414,GO:0032501,GO:0032502,GO:0032504,GO:0043207,GO:0044703,GO:0044706,GO:0048513,GO:0048608,GO:0048609,GO:0048731,GO:0048856,GO:0050896,GO:0051704,GO:0051707,GO:0060135,GO:0061458	KOG3897@1|root,KOG3897@2759|Eukaryota,38ESC@33154|Opisthokonta,3B9IC@33208|Metazoa,3CTRU@33213|Bilateria,489GN@7711|Chordata,495VF@7742|Vertebrata,4GJCC@8782|Aves	S	.	.	.	.	.	.	.	.	.	KEGG:mmu:71069	59894.ENSFALP00000012222	0.0	1765.0	33208|Metazoa	.	.	.	.	STOX2
NonamEVm018430	NonamEVm018430t1	NonamEVm018430t1.p1	1344-1694[+]	gi|2582879744|emb|OY740731.1|^gi|2582879744|emb|OY740731.1|^Q:586-1703,H:20795252-20794134^93.33%ID^E:0^Fringilla coelebs genome assembly, chromosome: 7	.	.	.	.	.	.	.	.	sigP:1^24^0.56249654	TMRs:PredHel=1^Topology=o5-27i	.	.	.	.	.	.	.	.	.	.	.	.	.	.	.	.	.	.	.	.	.	.	.	.	.	LOC115495965
NonamEVm016352	NonamEVm016352t1	NonamEVm016352t1.p1	10-393[+]	gi|2043822589|ref|XM_030281951.3|^gi|2043822589|ref|XM_030281951.3|^Q:1-983,H:9666-8683^99.9%ID^E:0^PREDICTED: Taeniopygia guttata diphosphoinositol pentakisphosphate kinase 1 (PPIP5K1), transcript variant X21, mRNA	.	.	KFO53420.1^KFO53420.1^Q:755-982,H:1-76^92.1%ID^E:7.71e-43^.^.^KFO53420.1 hypothetical protein N302_04922, partial [Corvus brachyrhynchos]	.	.	.	.	.	sigP:1^23^0.9996929	.	.	.	.	.	.	.	.	.	.	.	.	.	.	.	.	.	.	.	.	.	.	.	.	.	.	PPIP5K1
NonamEVm013322	NonamEVm013322t1	NonamEVm013322t1.p1	2874-3341[+]	gi|1698049975|emb|LR606184.1|^gi|1698049975|emb|LR606184.1|^Q:1-3350,H:58425817-58422414^85.41%ID^E:0^Aquila chrysaetos chrysaetos genome assembly, chromosome: 4	.	.	XP_048795100.1^XP_048795100.1^Q:1064-1348,H:541-635^93.7%ID^E:3.82e-44^.^.^XP_048795100.1 protein spire homolog 1 isoform X6 [Lagopus muta]	.	.	.	.	.	.	.	.	.	.	.	.	.	.	.	.	.	.	.	.	.	.	.	.	.	.	.	.	.	.	.	.	SPIRE1
NonamEVm000075	NonamEVm000075t1	NonamEVm000075t1.p1	221-6934[+]	gi|1772572408|ref|XM_021549833.2|^gi|1772572408|ref|XM_021549833.2|^Q:1-7877,H:222-8116^98.35%ID^E:0^PREDICTED: Lonchura striata domestica myosin phosphatase Rho interacting protein (MPRIP), transcript variant X4, mRNA	MPRIP_RAT^MPRIP_RAT^Q:2-2158,H:16-725^75.7%ID^E:0^RecName: Full=Myosin phosphatase Rho-interacting protein;^Eukaryota; Metazoa; Chordata; Craniata; Vertebrata; Euteleostomi; Mammalia; Eutheria; Euarchontoglires; Glires; Rodentia; Myomorpha; Muroidea; Muridae; Murinae; Rattus	MPRIP_RAT^MPRIP_RAT^Q:1-646,H:89-725^73.3%ID^E:2.15e-280^RecName: Full=Myosin phosphatase Rho-interacting protein;^Eukaryota; Metazoa; Chordata; Craniata; Vertebrata; Euteleostomi; Mammalia; Eutheria; Euarchontoglires; Glires; Rodentia; Myomorpha; Muroidea; Muridae; Murinae; Rattus	XP_041575068.1^XP_041575068.1^Q:2-6922,H:15-2321^99.4%ID^E:0^.^.^XP_041575068.1 myosin phosphatase Rho-interacting protein isoform X7 [Taeniopygia guttata]	XP_041575068.1^XP_041575068.1^Q:1-2231,H:88-2318^99.6%ID^E:0^.^.^XP_041575068.1 myosin phosphatase Rho-interacting protein isoform X7 [Taeniopygia guttata]	Myosin phosphatase Rho-interacting protein	MPRIP	PF00169.34^PH^NULL^297-389^E:1.3e-18	PH	.	.	.	GO:0015629^cellular_component^actin cytoskeleton`GO:0005737^cellular_component^cytoplasm`GO:0001725^cellular_component^stress fiber`GO:0051015^molecular_function^actin filament binding`GO:0032507^biological_process^maintenance of protein location in cell`GO:0001934^biological_process^positive regulation of protein phosphorylation	GO:0015629^cellular_component^actin cytoskeleton`GO:0005737^cellular_component^cytoplasm`GO:0001725^cellular_component^stress fiber`GO:0051015^molecular_function^actin filament binding`GO:0032507^biological_process^maintenance of protein location in cell`GO:0001934^biological_process^positive regulation of protein phosphorylation	.	GO:0001725,GO:0001932,GO:0001934,GO:0003674,GO:0005488,GO:0005515,GO:0005575,GO:0005622,GO:0005623,GO:0005737,GO:0005829,GO:0005856,GO:0008104,GO:0008150,GO:0009892,GO:0009893,GO:0009987,GO:0010562,GO:0010563,GO:0010604,GO:0010605,GO:0010921,GO:0010923,GO:0015629,GO:0019220,GO:0019222,GO:0031323,GO:0031324,GO:0031325,GO:0031399,GO:0031400,GO:0031401,GO:0032268,GO:0032269,GO:0032270,GO:0032432,GO:…	KOG4807@1|root,KOG4807@2759|Eukaryota,38B4Y@33154|Opisthokonta,3B9U4@33208|Metazoa,3D38A@33213|Bilateria,47ZU9@7711|Chordata,490GZ@7742|Vertebrata,4GK48@8782|Aves	T	ko:K20478	.	.	.	.	ko00000,ko04131	.	.	.	KEGG:rno:116504	59894.ENSFALP00000014388	0.0	3741.0	33208|Metazoa	.	.	.	.	LOC100231812
NonamEVm021935	NonamEVm021935t1	NonamEVm021935t1.p1	1149-1457[+]	gi|2582879811|emb|OY740747.1|^gi|2582879811|emb|OY740747.1|^Q:1-4863,H:1183821-1188741^89.75%ID^E:0^Fringilla coelebs genome assembly, chromosome: 23	C4BPA_RAT^C4BPA_RAT^Q:5850-4888,H:72-389^35.3%ID^E:1.35e-48^RecName: Full=C4b-binding protein alpha chain;^Eukaryota; Metazoa; Chordata; Craniata; Vertebrata; Euteleostomi; Mammalia; Eutheria; Euarchontoglires; Glires; Rodentia; Myomorpha; Muroidea; Muridae; Murinae; Rattus	.	XP_021391706.1^XP_021391706.1^Q:5859-4795,H:85-439^94.4%ID^E:6.5e-239^.^.^XP_021391706.1 membrane cofactor protein [Lonchura striata domestica]	.	.	.	.	.	.	.	.	GO:0043159^cellular_component^acrosomal matrix`GO:0001669^cellular_component^acrosomal vesicle`GO:0044297^cellular_component^cell body`GO:0031410^cellular_component^cytoplasmic vesicle`GO:0005615^cellular_component^extracellular space`GO:0002081^cellular_component^outer acrosomal membrane`GO:0005886^cellular_component^plasma membrane`GO:0002199^cellular_component^zona pellucida receptor complex`G…	.	.	.	.	.	.	.	.	.	.	.	.	.	.	.	.	.	.	.	.	.	.	.	CR2
NonamEVm008736	NonamEVm008736t1	NonamEVm008736t1.p1	4917-5759[+]	gi|2582879784|emb|OY740742.1|^gi|2582879784|emb|OY740742.1|^Q:1-5483,H:11350433-11344935^90.34%ID^E:0^Fringilla coelebs genome assembly, chromosome: 18	.	.	.	.	.	.	.	.	sigP:1^29^0.95456994	TMRs:PredHel=1^Topology=i12-29o	.	.	.	.	.	.	.	.	.	.	.	.	.	.	.	.	.	.	.	.	.	.	.	.	.	PTPRT
NonamEVm001141	NonamEVm001141t1	NonamEVm001141t1.p1	297-3527[+]	gi|2043846243|ref|XM_041714646.1|^gi|2043846243|ref|XM_041714646.1|^Q:135-8368,H:193-8418^99.54%ID^E:0^PREDICTED: Taeniopygia guttata semaphorin 5A (SEMA5A), transcript variant X1, mRNA	SEM5A_HUMAN^SEM5A_HUMAN^Q:306-3524,H:1-1074^87.5%ID^E:0^RecName: Full=Semaphorin-5A;^Eukaryota; Metazoa; Chordata; Craniata; Vertebrata; Euteleostomi; Mammalia; Eutheria; Euarchontoglires; Primates; Haplorrhini; Catarrhini; Hominidae; Homo	SEM5A_HUMAN^SEM5A_HUMAN^Q:4-1076,H:1-1074^87.5%ID^E:0^RecName: Full=Semaphorin-5A;^Eukaryota; Metazoa; Chordata; Craniata; Vertebrata; Euteleostomi; Mammalia; Eutheria; Euarchontoglires; Primates; Haplorrhini; Catarrhini; Hominidae; Homo	XP_041570580.1^XP_041570580.1^Q:297-3524,H:1-1076^99.9%ID^E:0^.^.^XP_041570580.1 semaphorin-5A isoform X1 [Taeniopygia guttata]	XP_041570580.1^XP_041570580.1^Q:1-1076,H:1-1076^99.9%ID^E:0^.^.^XP_041570580.1 semaphorin-5A isoform X1 [Taeniopygia guttata]	Sema domain, seven thrombospondin repeats (type 1 and type 1-like), transmembrane domain (TM) and short cytoplasmic domain, (semaphorin) 5A	SEMA5A	PF01403.24^Sema^NULL^294-467^E:2.7e-43`PF01437.30^PSI^NULL^488-535^E:3.7e-10`PF00090.24^TSP_1^NULL^601-649^E:3.3e-13`PF00090.24^TSP_1^NULL^660-703^E:4.2e-08`PF00090.24^TSP_1^NULL^790-840^E:4.6e-13`PF00090.24^TSP_1^NULL^847-897^E:3.9e-11`PF00090.24^TSP_1^NULL^902-944^E:1.4e-07	PSI,Sema,TSP_1	sigP:1^25^0.999755	TMRs:PredHel=1^Topology=o973-995i	.	GO:0070062^cellular_component^extracellular exosome`GO:0016020^cellular_component^membrane`GO:0005886^cellular_component^plasma membrane`GO:0045499^molecular_function^chemorepellent activity`GO:0035373^molecular_function^chondroitin sulfate proteoglycan binding`GO:0043395^molecular_function^heparan sulfate proteoglycan binding`GO:0030215^molecular_function^semaphorin receptor binding`GO:0045545^m…	GO:0070062^cellular_component^extracellular exosome`GO:0016020^cellular_component^membrane`GO:0005886^cellular_component^plasma membrane`GO:0045499^molecular_function^chemorepellent activity`GO:0035373^molecular_function^chondroitin sulfate proteoglycan binding`GO:0043395^molecular_function^heparan sulfate proteoglycan binding`GO:0030215^molecular_function^semaphorin receptor binding`GO:0045545^m…	GO:0005515^molecular_function^protein binding	GO:0000902,GO:0000904,GO:0001525,GO:0001558,GO:0001568,GO:0001569,GO:0001700,GO:0001763,GO:0001935,GO:0001936,GO:0001938,GO:0001944,GO:0002009,GO:0002040,GO:0002043,GO:0003008,GO:0003674,GO:0004888,GO:0005102,GO:0005488,GO:0005515,GO:0005539,GO:0005575,GO:0005576,GO:0005615,GO:0005623,GO:0005886,GO:0006928,GO:0006935,GO:0007154,GO:0007155,GO:0007162,GO:0007165,GO:0007166,GO:0007267,GO:0007275,GO:…	KOG3611@1|root,KOG3611@2759|Eukaryota,38B60@33154|Opisthokonta,3B9EA@33208|Metazoa,3CTM8@33213|Bilateria,487Q8@7711|Chordata,494RG@7742|Vertebrata,4GPDM@8782|Aves	T	ko:K06841,ko:K06842	ko04360,map04360	.	.	.	ko00000,ko00001,ko04516	.	.	.	KEGG:hsa:9037	59894.ENSFALP00000008172	0.0	2223.0	33208|Metazoa	.	.	.	.	SEMA5A
NonamEVm002552	NonamEVm002552t3	NonamEVm002552t3.p1	1-2256[+]	gi|2461354438|ref|XM_054269723.1|^gi|2461354438|ref|XM_054269723.1|^Q:1-5679,H:34-5760^91.16%ID^E:0^PREDICTED: Melozone crissalis putative N-acetylated-alpha-linked acidic dipeptidase (LOC128932936), transcript variant X1, mRNA	FOLH1_HUMAN^FOLH1_HUMAN^Q:85-2250,H:29-749^76.7%ID^E:0^RecName: Full=Glutamate carboxypeptidase 2 {ECO:0000305};^Eukaryota; Metazoa; Chordata; Craniata; Vertebrata; Euteleostomi; Mammalia; Eutheria; Euarchontoglires; Primates; Haplorrhini; Catarrhini; Hominidae; Homo	FOLH1_HUMAN^FOLH1_HUMAN^Q:29-750,H:29-749^76.7%ID^E:0^RecName: Full=Glutamate carboxypeptidase 2 {ECO:0000305};^Eukaryota; Metazoa; Chordata; Craniata; Vertebrata; Euteleostomi; Mammalia; Eutheria; Euarchontoglires; Primates; Haplorrhini; Catarrhini; Hominidae; Homo	XP_002188120.2^XP_002188120.2^Q:1-2253,H:1-751^99.6%ID^E:0^.^.^XP_002188120.2 putative N-acetylated-alpha-linked acidic dipeptidase isoform X2 [Taeniopygia guttata]	XP_002188120.2^XP_002188120.2^Q:1-751,H:1-751^99.6%ID^E:0^.^.^XP_002188120.2 putative N-acetylated-alpha-linked acidic dipeptidase isoform X2 [Taeniopygia guttata]	N-acetylated-alpha-linked acidic dipeptidase	FOLH1	PF02225.27^PA^NULL^172-260^E:2.3e-13`PF04389.22^Peptidase_M28^NULL^358-561^E:1.5e-19`PF04253.20^TFR_dimer^NULL^628-748^E:3.8e-37	PA,Peptidase_M28,TFR_dimer	.	TMRs:PredHel=1^Topology=i21-43o	.	GO:0009986^cellular_component^cell surface`GO:0005737^cellular_component^cytoplasm`GO:0070062^cellular_component^extracellular exosome`GO:0016020^cellular_component^membrane`GO:0005886^cellular_component^plasma membrane`GO:1904492^molecular_function^Ac-Asp-Glu binding`GO:0004180^molecular_function^carboxypeptidase activity`GO:0016805^molecular_function^dipeptidase activity`GO:0046872^molecular_fu…	GO:0009986^cellular_component^cell surface`GO:0005737^cellular_component^cytoplasm`GO:0070062^cellular_component^extracellular exosome`GO:0016020^cellular_component^membrane`GO:0005886^cellular_component^plasma membrane`GO:1904492^molecular_function^Ac-Asp-Glu binding`GO:0004180^molecular_function^carboxypeptidase activity`GO:0016805^molecular_function^dipeptidase activity`GO:0046872^molecular_fu…	.	GO:0003674,GO:0003824,GO:0004180,GO:0004181,GO:0005488,GO:0005575,GO:0005623,GO:0005886,GO:0005887,GO:0006082,GO:0006464,GO:0006508,GO:0006520,GO:0006575,GO:0006725,GO:0006732,GO:0006760,GO:0006807,GO:0008150,GO:0008152,GO:0008233,GO:0008235,GO:0008237,GO:0008238,GO:0008652,GO:0009058,GO:0009986,GO:0009987,GO:0010941,GO:0010942,GO:0016020,GO:0016021,GO:0016053,GO:0016787,GO:0016805,GO:0018193,GO:…	COG2234@1|root,KOG2195@2759|Eukaryota,38ERK@33154|Opisthokonta,3BF1R@33208|Metazoa,3CRI6@33213|Bilateria,4848I@7711|Chordata,48V9V@7742|Vertebrata,4GJF0@8782|Aves	OP	ko:K01301,ko:K14592	ko00250,ko01100,ko04977,map00250,map01100,map04977	.	R10687,R10688	RC00064,RC00141	ko00000,ko00001,ko01000,ko01002	.	.	.	KEGG:hsa:2346	181119.XP_005516240.1	0.0	1471.0	33208|Metazoa	3.4.17.21	.	.	.	FOLH1B
NonamEVm020251	NonamEVm020251t1	NonamEVm020251t1.p1	10-336[+]	gi|2461354438|ref|XM_054269723.1|^gi|2461354438|ref|XM_054269723.1|^Q:1-3228,H:2484-5760^87.98%ID^E:0^PREDICTED: Melozone crissalis putative N-acetylated-alpha-linked acidic dipeptidase (LOC128932936), transcript variant X1, mRNA	.	.	PKU34168.1^PKU34168.1^Q:1896-2204,H:83-195^41.5%ID^E:8.92e-08^.^.^PKU34168.1 hypothetical protein llap_15528 [Limosa lapponica baueri]	.	.	.	.	.	.	.	.	.	.	.	.	.	.	.	.	.	.	.	.	.	.	.	.	.	.	.	.	.	.	.	.	FOLH1B
NonamEVm001147	NonamEVm001147t1	NonamEVm001147t1.p1	355-3582[+]	gi|2043842751|ref|XM_030265582.3|^gi|2043842751|ref|XM_030265582.3|^Q:138-8290,H:1-8155^99.06%ID^E:0^PREDICTED: Taeniopygia guttata KIAA0319 ortholog (KIAA0319), transcript variant X2, mRNA	K0319_HUMAN^K0319_HUMAN^Q:355-3579,H:1-1072^65%ID^E:0^RecName: Full=Dyslexia-associated protein KIAA0319;^Eukaryota; Metazoa; Chordata; Craniata; Vertebrata; Euteleostomi; Mammalia; Eutheria; Euarchontoglires; Primates; Haplorrhini; Catarrhini; Hominidae; Homo	K0319_HUMAN^K0319_HUMAN^Q:1-1075,H:1-1072^65%ID^E:0^RecName: Full=Dyslexia-associated protein KIAA0319;^Eukaryota; Metazoa; Chordata; Craniata; Vertebrata; Euteleostomi; Mammalia; Eutheria; Euarchontoglires; Primates; Haplorrhini; Catarrhini; Hominidae; Homo	XP_030121441.3^XP_030121441.3^Q:355-3579,H:1-1075^99.7%ID^E:0^.^.^XP_030121441.3 dyslexia-associated protein KIAA0319 homolog isoform X1 [Taeniopygia guttata]	XP_030121441.3^XP_030121441.3^Q:1-1075,H:1-1075^99.7%ID^E:0^.^.^XP_030121441.3 dyslexia-associated protein KIAA0319 homolog isoform X1 [Taeniopygia guttata]	kiaa0319	KIAA0319	PF14295.11^PAN_4^NULL^49-74^E:0.1`PF22352.1^K319L-like_PKD^NULL^342-427^E:3e-20`PF22352.1^K319L-like_PKD^NULL^446-524^E:4.1e-18`PF02010.20^REJ^NULL^496-723^E:7.4e-09`PF22352.1^K319L-like_PKD^NULL^536-620^E:1.2e-25`PF22352.1^K319L-like_PKD^NULL^632-714^E:1e-22`PF22352.1^K319L-like_PKD^NULL^729-811^E:7.1e-17	REJ	sigP:1^20^0.9996883	TMRs:PredHel=1^Topology=o959-981i	.	GO:0030669^cellular_component^clathrin-coated endocytic vesicle membrane`GO:0031410^cellular_component^cytoplasmic vesicle`GO:0005769^cellular_component^early endosome`GO:0031901^cellular_component^early endosome membrane`GO:0043231^cellular_component^intracellular membrane-bounded organelle`GO:0005886^cellular_component^plasma membrane`GO:0033555^biological_process^multicellular organismal respo…	GO:0030669^cellular_component^clathrin-coated endocytic vesicle membrane`GO:0031410^cellular_component^cytoplasmic vesicle`GO:0005769^cellular_component^early endosome`GO:0031901^cellular_component^early endosome membrane`GO:0043231^cellular_component^intracellular membrane-bounded organelle`GO:0005886^cellular_component^plasma membrane`GO:0033555^biological_process^multicellular organismal respo…	.	GO:0001764,GO:0005575,GO:0005622,GO:0005623,GO:0005737,GO:0005768,GO:0005769,GO:0005886,GO:0006928,GO:0007275,GO:0007399,GO:0008150,GO:0009987,GO:0010721,GO:0010975,GO:0010977,GO:0012505,GO:0012506,GO:0016020,GO:0016043,GO:0016477,GO:0022008,GO:0030135,GO:0030136,GO:0030154,GO:0030659,GO:0030662,GO:0030665,GO:0031090,GO:0031344,GO:0031345,GO:0031410,GO:0031982,GO:0032501,GO:0032502,GO:0040011,GO:…	28IWW@1|root,2QR8M@2759|Eukaryota,38G0N@33154|Opisthokonta,3BCJK@33208|Metazoa,3CUA0@33213|Bilateria,4879X@7711|Chordata,48XBD@7742|Vertebrata,4GPYV@8782|Aves	S	.	.	.	.	.	.	.	.	.	KEGG:hsa:9856	181119.XP_005525302.1	0.0	1951.0	33208|Metazoa	.	.	.	.	KIAA0319
NonamEVm020578	NonamEVm020578t1	NonamEVm020578t1.p1	6904-7227[+]	gi|2582879776|emb|OY740739.1|^gi|2582879776|emb|OY740739.1|^Q:1-8491,H:5799075-5790539^90.16%ID^E:0^Fringilla coelebs genome assembly, chromosome: 15	.	.	KFW76551.1^KFW76551.1^Q:7458-7306,H:162-228^55.2%ID^E:2.91e-06^.^.^KFW76551.1 hypothetical protein N305_03674, partial [Manacus vitellinus]	.	.	.	.	.	.	.	.	.	.	.	.	.	.	.	.	.	.	.	.	.	.	.	.	.	.	.	.	.	.	.	.	TENM2
NonamEVm011342	NonamEVm011342t1	NonamEVm011342t1.p1	4381-4956[+]	gi|2582879788|emb|OY740744.1|^gi|2582879788|emb|OY740744.1|^Q:82-8556,H:2279501-2288022^90.83%ID^E:0^Fringilla coelebs genome assembly, chromosome: 20	BCAS3_HUMAN^BCAS3_HUMAN^Q:3-251,H:797-879^85.5%ID^E:1.93e-33^RecName: Full=BCAS3 microtubule associated cell migration factor {ECO:0000305};^Eukaryota; Metazoa; Chordata; Craniata; Vertebrata; Euteleostomi; Mammalia; Eutheria; Euarchontoglires; Primates; Haplorrhini; Catarrhini; Hominidae; Homo	.	XP_041576060.1^XP_041576060.1^Q:3-302,H:792-891^98%ID^E:3.06e-49^.^.^XP_041576060.1 breast carcinoma-amplified sequence 3 isoform X6 [Taeniopygia guttata]	.	.	.	.	.	.	.	.	GO:0031252^cellular_component^cell leading edge`GO:0005737^cellular_component^cytoplasm`GO:0005881^cellular_component^cytoplasmic microtubule`GO:0000791^cellular_component^euchromatin`GO:0045111^cellular_component^intermediate filament cytoskeleton`GO:0005634^cellular_component^nucleus`GO:0000407^cellular_component^phagophore assembly site`GO:0010698^molecular_function^acetyltransferase activator…	.	.	.	.	.	.	.	.	.	.	.	.	.	.	KEGG:hsa:54828	.	.	.	.	.	.	.	.	BCAS3
NonamEVm003804	NonamEVm003804t1	NonamEVm003804t1.p1	107-1879[+]	gi|2043876738|ref|XM_012574666.4|^gi|2043876738|ref|XM_012574666.4|^Q:1-8489,H:77-8567^98.38%ID^E:0^PREDICTED: Taeniopygia guttata G protein-coupled receptor kinase 5 (GRK5), transcript variant X2, mRNA	GRK5_HUMAN^GRK5_HUMAN^Q:107-1876,H:1-590^91%ID^E:0^RecName: Full=G protein-coupled receptor kinase 5;^Eukaryota; Metazoa; Chordata; Craniata; Vertebrata; Euteleostomi; Mammalia; Eutheria; Euarchontoglires; Primates; Haplorrhini; Catarrhini; Hominidae; Homo	GRK5_HUMAN^GRK5_HUMAN^Q:1-590,H:1-590^91%ID^E:0^RecName: Full=G protein-coupled receptor kinase 5;^Eukaryota; Metazoa; Chordata; Craniata; Vertebrata; Euteleostomi; Mammalia; Eutheria; Euarchontoglires; Primates; Haplorrhini; Catarrhini; Hominidae; Homo	XP_012430120.1^XP_012430120.1^Q:107-1876,H:1-590^100%ID^E:0^.^.^XP_012430120.1 G protein-coupled receptor kinase 5 isoform X2 [Taeniopygia guttata]	XP_012430120.1^XP_012430120.1^Q:1-590,H:1-590^100%ID^E:0^.^.^XP_012430120.1 G protein-coupled receptor kinase 5 isoform X2 [Taeniopygia guttata]	Belongs to the protein kinase superfamily. AGC Ser Thr protein kinase family. GPRK subfamily	GRK5	PF00615.24^RGS^NULL^53-170^E:4.7e-27`PF00069.30^Pkinase^NULL^187-448^E:4.3e-67`PF07714.22^PK_Tyr_Ser-Thr^NULL^188-431^E:7.4e-34`PF08257.16^Sulfakinin^NULL^319-326^E:0.036	Pkinase,RGS	.	.	.	GO:0005737^cellular_component^cytoplasm`GO:0005829^cellular_component^cytosol`GO:0031965^cellular_component^nuclear membrane`GO:0016607^cellular_component^nuclear speck`GO:0005886^cellular_component^plasma membrane`GO:0005524^molecular_function^ATP binding`GO:0047696^molecular_function^beta-adrenergic receptor kinase activity`GO:0004703^molecular_function^G protein-coupled receptor kinase activit…	GO:0005737^cellular_component^cytoplasm`GO:0005829^cellular_component^cytosol`GO:0031965^cellular_component^nuclear membrane`GO:0016607^cellular_component^nuclear speck`GO:0005886^cellular_component^plasma membrane`GO:0005524^molecular_function^ATP binding`GO:0047696^molecular_function^beta-adrenergic receptor kinase activity`GO:0004703^molecular_function^G protein-coupled receptor kinase activit…	GO:0004672^molecular_function^protein kinase activity`GO:0005524^molecular_function^ATP binding`GO:0006468^biological_process^protein phosphorylation	GO:0000003,GO:0000902,GO:0000904,GO:0002009,GO:0002029,GO:0002064,GO:0002165,GO:0002682,GO:0002697,GO:0002700,GO:0002759,GO:0002784,GO:0002805,GO:0002831,GO:0002920,GO:0003002,GO:0003006,GO:0003381,GO:0003382,GO:0003383,GO:0003384,GO:0003674,GO:0003824,GO:0004672,GO:0004674,GO:0004703,GO:0005080,GO:0005488,GO:0005515,GO:0005543,GO:0005575,GO:0005622,GO:0005623,GO:0005634,GO:0005635,GO:0005654,GO:…	KOG0986@1|root,KOG0986@2759|Eukaryota,38DIH@33154|Opisthokonta,3B9EJ@33208|Metazoa,3CS7F@33213|Bilateria,47ZDM@7711|Chordata,48YEX@7742|Vertebrata,4GMCB@8782|Aves	T	ko:K08291	ko04062,ko04144,ko04341,ko05032,map04062,map04144,map04341,map05032	.	.	.	ko00000,ko00001,ko01000,ko01001	.	.	.	KEGG:hsa:2869	181119.XP_005520949.1	0.0	1142.0	33208|Metazoa	2.7.11.16	.	.	.	GRK5
NonamEVm015960	NonamEVm015960t1	NonamEVm015960t1.p1	10-402[+]	gi|2043876738|ref|XM_012574666.4|^gi|2043876738|ref|XM_012574666.4|^Q:1-2560,H:5991-8567^97.98%ID^E:0^PREDICTED: Taeniopygia guttata G protein-coupled receptor kinase 5 (GRK5), transcript variant X2, mRNA	.	.	KAI1236155.1^KAI1236155.1^Q:220-1746,H:683-877^25.9%ID^E:2.74e-22^.^.^KAI1236155.1 hypothetical protein IHE44_0001430 [Lamprotornis superbus]	KAI1236155.1^KAI1236155.1^Q:71-115,H:683-727^66.7%ID^E:6.98e-10^.^.^KAI1236155.1 hypothetical protein IHE44_0001430 [Lamprotornis superbus]	.	.	.	.	.	.	.	.	.	.	.	.	.	.	.	.	.	.	.	.	.	.	.	.	.	.	.	.	.	.	.	GRK5
NonamEVm015352	NonamEVm015352t1	NonamEVm015352t1.p1	6886-7290[+]	gi|2082008589|emb|OU383790.1|^gi|2082008589|emb|OU383790.1|^Q:1-7265,H:1083548-1090900^90.33%ID^E:0^Acrocephalus scirpaceus scirpaceus genome assembly, chromosome: 17	PSB7_PIG^PSB7_PIG^Q:7979-8266,H:182-277^80.2%ID^E:9.04e-42^RecName: Full=Proteasome subunit beta type-7;^Eukaryota; Metazoa; Chordata; Craniata; Vertebrata; Euteleostomi; Mammalia; Eutheria; Laurasiatheria; Artiodactyla; Suina; Suidae; Sus	.	XP_002191642.1^XP_002191642.1^Q:7979-8266,H:182-277^99%ID^E:6.21e-49^.^.^XP_002191642.1 proteasome subunit beta type-7 [Taeniopygia guttata]	.	.	.	.	.	.	.	.	GO:0005829^cellular_component^cytosol`GO:0016604^cellular_component^nuclear body`GO:0005634^cellular_component^nucleus`GO:0005839^cellular_component^proteasome core complex`GO:0019774^cellular_component^proteasome core complex, beta-subunit complex`GO:0004175^molecular_function^endopeptidase activity`GO:0004298^molecular_function^threonine-type endopeptidase activity`GO:0043161^biological_process…	.	.	.	.	.	.	.	.	.	.	.	.	.	.	KEGG:ssc:100037992	.	.	.	.	.	.	.	.	PSMB7
NonamEVm015510	NonamEVm015510t1	NonamEVm015510t1.p1	834-1235[+]	gi|2082008589|emb|OU383790.1|^gi|2082008589|emb|OU383790.1|^Q:1-1241,H:1083548-1084792^95.69%ID^E:0^Acrocephalus scirpaceus scirpaceus genome assembly, chromosome: 17	.	.	.	.	.	.	.	.	.	.	.	.	.	.	.	.	.	.	.	.	.	.	.	.	.	.	.	.	.	.	.	.	.	.	.	PSMB7
NonamEVm019287	NonamEVm019287t1	NonamEVm019287t1.p1	2950-3288[+]	gi|2043858585|ref|XM_030270068.3|^gi|2043858585|ref|XM_030270068.3|^Q:7476-8561,H:5337-4252^99.17%ID^E:0^PREDICTED: Taeniopygia guttata ArfGAP with SH3 domain, ankyrin repeat and PH domain 2 (ASAP2), transcript variant X6, mRNA	.	.	.	.	.	.	.	.	.	.	.	.	.	.	.	.	.	.	.	.	.	.	.	.	.	.	.	.	.	.	.	.	.	.	.	ASAP2, HS3ST5
NonamEVm021887	NonamEVm021887t1	NonamEVm021887t1.p1	10-318[+]	gi|2043858585|ref|XM_030270068.3|^gi|2043858585|ref|XM_030270068.3|^Q:2917-4002,H:5337-4252^99.17%ID^E:0^PREDICTED: Taeniopygia guttata ArfGAP with SH3 domain, ankyrin repeat and PH domain 2 (ASAP2), transcript variant X6, mRNA	.	.	.	.	.	.	.	.	.	.	.	.	.	.	.	.	.	.	.	.	.	.	.	.	.	.	.	.	.	.	.	.	.	.	.	ASAP2, HS3ST5
NonamEVm022691	NonamEVm022691t1	NonamEVm022691t1.p1	732-1034[+]	gi|2582881099|emb|OY740732.1|^gi|2582881099|emb|OY740732.1|^Q:91-1043,H:21595741-21594767^91.67%ID^E:0^Fringilla coelebs genome assembly, chromosome: 8	.	.	KAH1167153.1^KAH1167153.1^Q:327-566,H:69-138^64.2%ID^E:2.9e-17^.^.^KAH1167153.1 hypothetical protein KIL84_002636 [Mauremys mutica]	.	.	.	.	.	.	.	.	.	.	.	.	.	.	.	.	.	.	.	.	.	.	.	.	.	.	.	.	.	.	.	.	LOC101234170
NonamEVm000143	NonamEVm000143t1	NonamEVm000143t1.p1	193-6135[+]	gi|2043830194|ref|XM_030286083.3|^gi|2043830194|ref|XM_030286083.3|^Q:1-8534,H:16-8571^98.73%ID^E:0^PREDICTED: Taeniopygia guttata KIAA1671 ortholog (KIAA1671), transcript variant X1, mRNA	K1671_HUMAN^K1671_HUMAN^Q:295-6132,H:1-1806^30.8%ID^E:3.27e-136^RecName: Full=Uncharacterized protein KIAA1671;^Eukaryota; Metazoa; Chordata; Craniata; Vertebrata; Euteleostomi; Mammalia; Eutheria; Euarchontoglires; Primates; Haplorrhini; Catarrhini; Hominidae; Homo	K1671_HUMAN^K1671_HUMAN^Q:35-1980,H:1-1806^30.8%ID^E:2.89e-137^RecName: Full=Uncharacterized protein KIAA1671;^Eukaryota; Metazoa; Chordata; Craniata; Vertebrata; Euteleostomi; Mammalia; Eutheria; Euarchontoglires; Primates; Haplorrhini; Catarrhini; Hominidae; Homo	XP_030141943.3^XP_030141943.3^Q:295-6132,H:1-1953^97.7%ID^E:0^.^.^XP_030141943.3 uncharacterized protein KIAA1671 homolog isoform X1 [Taeniopygia guttata]	XP_030141943.3^XP_030141943.3^Q:35-1980,H:1-1953^97.7%ID^E:0^.^.^XP_030141943.3 uncharacterized protein KIAA1671 homolog isoform X1 [Taeniopygia guttata]	protein KIAA1671 homolog	KIAA1671	PF15327.11^Tankyrase_bdg_C^NULL^1805-1971^E:2.8e-63	PEHE,Tankyrase_bdg_C	.	.	.	.	.	.	.	28PNM@1|root,2QWAQ@2759|Eukaryota,39UTF@33154|Opisthokonta,3BBQK@33208|Metazoa,3CV6I@33213|Bilateria,488CS@7711|Chordata,490UC@7742|Vertebrata,4GM21@8782|Aves	S	ko:K13163	.	.	.	.	ko00000,ko03036,ko03041	.	.	.	KEGG:hsa:85379	181119.XP_005524381.1	0.0	3295.0	33208|Metazoa	.	.	.	.	KIAA1671, LOC116809018
[truncated: 39,734 more rows]
